# Supplementary material for: Transcriptome Analysis Reveals that Exogenous Melatonin Confers Lilium Disease Resistance to Botrytis elliptica
Source: Front Genet. 2022 Jun 14;13:892674. doi: 10.3389/fgene.2022.892674 (PMC9237519; doi:10.3389/fgene.2022.892674)
Supplement: Supplementary file 1 [file Table2.XLSX]

## Sheet: Sheet1
Sample	Total Number	Total Length	Mean Length	N50	N70	N90	GC(%)
BEH_1	47201	36157369	766	1232	744	305	46.4
BEH_2	54697	41555708	759	1269	719	293	45.97
BEH_3	94339	53377213	565	800	437	251	47.47
BEMT_1	51784	39035117	753	1253	705	292	46.13
BEMT_2	81713	46712142	571	823	443	253	47.09
BEMT_3	69322	39618955	571	835	450	251	47.95
HB0h_1	34742	31109749	895	1381	897	378	46.93
HB0h_2	40740	33118059	812	1291	797	327	46.54
HB0h_3	67958	43447016	639	997	541	265	45.62
HB12h_1	50553	37179683	735	1195	690	290	46.24
HB12h_2	62519	40878661	653	1050	558	265	46.01
HB12h_3	98568	52755573	535	728	403	245	46.54
HB24h_1	67811	40571733	598	904	473	256	47.86
HB24h_2	52160	37782797	724	1184	663	285	46.41
HB24h_3	56701	40425416	712	1177	637	280	46.23
HB36h_1	37313	31721598	850	1330	852	349	47.11
HB36h_2	38030	32403828	852	1344	848	347	47.1
HB36h_3	41605	33417482	803	1290	785	319	47.1
HB72h_1	91564	51257512	559	767	438	253	49.33
HB72h_2	72621	47898220	659	1038	561	271	46.54
HB72h_3	82284	45934148	558	779	437	252	47.29
MB0h_1	61949	41485166	669	1062	579	271	45.89
MB0h_2	40102	33529179	836	1345	827	333	46.72
MB0h_3	67601	42286140	625	981	514	260	46.68
MB12h_1	51486	37203614	722	1178	660	286	46.29
MB12h_2	41012	34964222	852	1380	851	338	46.89
MB12h_3	52754	37089870	703	1134	653	281	46.43
MB24h_1	58566	40742053	695	1124	616	278	46.01
MB24h_2	56141	38314348	682	1102	598	273	46.25
MB24h_3	84919	48287265	568	789	446	254	48.37
MB36h_1	43266	35095908	811	1346	802	314	46.8
MB36h_2	54510	38745413	710	1137	617	286	46.65
MB36h_3	46975	35513295	756	1235	692	299	46.75
MB72h_1	55525	40303230	725	1192	663	284	46.01
MB72h_2	53683	40522525	754	1257	703	292	46.13
MB72h_3	49139	36919172	751	1234	706	293	46.49
All-Unigene	220215	187808990	852	1428	827	327	46.78
