# Supplementary material for: Transcriptome Analysis Reveals that Exogenous Melatonin Confers Lilium Disease Resistance to Botrytis elliptica
Source: Front Genet. 2022 Jun 14;13:892674. doi: 10.3389/fgene.2022.892674 (PMC9237519; doi:10.3389/fgene.2022.892674)
Supplement: Supplementary file 2 [file Table3.XLSX]

## Sheet: annotation_stat
Values	Total	Nr	Nt	Swissprot	KEGG	KOG	Interpro	Pfam	GO	Intersection	Overall
Number	220215	103159	48154	71635	78538	81270	88964	77926	36977	27820	122909
Percentage	1	0.4684	0.2187	0.3253	0.3566	0.369	0.404	0.3539	0.1679	0.1263	0.5581
