# Supplementary material for: Transcriptome Analysis Reveals that Exogenous Melatonin Confers Lilium Disease Resistance to Botrytis elliptica
Source: Front Genet. 2022 Jun 14;13:892674. doi: 10.3389/fgene.2022.892674 (PMC9237519; doi:10.3389/fgene.2022.892674)
Supplement: Supplementary file 6 [file Table4.XLSX]

## Sheet: MB-HB
GO classification	GO term	ID	MB-HB0h	MB-HB12h	MB-HB24h	MB-HB36h	MB-HB72h
biological_process	carbohydrate metabolic process	GO:0005975				308/2512, 12.3%
biological_process	cell wall organization	GO:0071555	6/8, 75.0%			143/2512, 5.7%
biological_process	cell wall organization or biogenesis	GO:0071554	6/8, 75.0%			151/2512, 6.0%
biological_process	cellular component organization	GO:0016043	6/8, 75.0%			313/2512, 12.5%
biological_process	cellular component organization or biogenesis	GO:0071840	6/8, 75.0%
biological_process	cellular glucan metabolic process	GO:0006073					33/1586, 2.1%
biological_process	chloroplast organization	GO:0009658				27/2512, 1.1%	20/1586, 1.3%
biological_process	cutin biosynthetic process	GO:0010143				6/2512, 0.2%
biological_process	defense response	GO:0006952				43/2512, 1.7%
biological_process	energy reserve metabolic process	GO:0006112					12/1586, 0.8%
biological_process	external encapsulating structure organization	GO:0045229	6/8, 75.0%			143/2512, 5.7%	49/1586, 3.1%
biological_process	generation of precursor metabolites and energy	GO:0006091				151/2512, 6.0%
biological_process	glucan biosynthetic process	GO:0009250					20/1586, 1.3%
biological_process	glucan metabolic process	GO:0044042					33/1586, 2.1%
biological_process	glycogen metabolic process	GO:0005977					12/1586, 0.8%
biological_process	pectin catabolic process	GO:0045490				17/2512, 0.7%
biological_process	photosynthesis	GO:0015979				138/2512, 5.5%	44/1586, 2.8%
biological_process	photosynthesis, light harvesting	GO:0009765				42/2512, 1.7%
biological_process	photosynthesis, light reaction	GO:0019684				78/2512, 3.1%	27/1586, 1.7%
biological_process	photosynthetic electron transport chain	GO:0009767				16/2512, 0.6%	9/1586, 0.6%
biological_process	plant-type cell wall organization	GO:0009664	6/8, 75.0%			82/2512, 3.3%	31/1586, 2.0%
biological_process	plant-type cell wall organization or biogenesis	GO:0071669	6/8, 75.0%			84/2512, 3.3%	35/1586, 2.2%
biological_process	plastid organization	GO:0009657				33/2512, 1.3%	24/1586, 1.5%
biological_process	polysaccharide metabolic process	GO:0005976				76/2512, 3.0%
biological_process	protein-chromophore linkage	GO:0018298				53/2512, 2.1%
biological_process	response to auxin	GO:0009733				100/2512, 4.0%
biological_process	response to endogenous stimulus	GO:0009719				124/2512, 4.9%
biological_process	response to hormone	GO:0009725				124/2512, 4.9%
biological_process	response to organic substance	GO:0010033				133/2512, 5.3%
cellular_component	apoplast	GO:0048046				45/2583, 1.7%
cellular_component	cell periphery	GO:0071944				233/2583, 9.0%
cellular_component	cell wall	GO:0005618				127/2583, 4.9%	41/1575, 2.6%
cellular_component	chloroplast	GO:0009507				372/2583, 14.4%	235/1575, 14.9%
cellular_component	chloroplast envelope	GO:0009941				76/2583, 2.9%	52/1575, 3.3%
cellular_component	chloroplast part	GO:0044434				255/2583, 9.9%	140/1575, 8.9%
cellular_component	chloroplast stroma	GO:0009570				100/2583, 3.9%	82/1575, 5.2%
cellular_component	chloroplast thylakoid	GO:0009534				160/2583, 6.2%	50/1575, 3.2%
cellular_component	chloroplast thylakoid membrane	GO:0009535				130/2583, 5.0%
cellular_component	ER body	GO:0010168				6/2583, 0.2%
cellular_component	external encapsulating structure	GO:0030312				127/2583, 4.9%	41/1575, 2.6%
cellular_component	extracellular region	GO:0005576				194/2583, 7.5%
cellular_component	extrinsic component of membrane	GO:0019898				36/2583, 1.4%
cellular_component	membrane	GO:0016020				1472/2583, 57.0%
cellular_component	membrane protein complex	GO:0098796				178/2583, 6.9%
cellular_component	organelle subcompartment	GO:0031984				206/2583, 8.0%
cellular_component	oxidoreductase complex	GO:1990204				44/2583, 1.7%
cellular_component	photosynthetic membrane	GO:0034357				179/2583, 6.9%	47/1575, 3.0%
cellular_component	photosystem	GO:0009521				104/2583, 4.0%	24/1575, 1.5%
cellular_component	photosystem I	GO:0009522				58/2583, 2.2%
cellular_component	photosystem I reaction center	GO:0009538				12/2583, 0.5%
cellular_component	photosystem II	GO:0009523				87/2583, 3.4%
cellular_component	photosystem II oxygen evolving complex	GO:0009654				34/2583, 1.3%
cellular_component	plastid	GO:0009536				381/2583, 14.8%	265/1575, 16.8%
cellular_component	plastid envelope	GO:0009526				78/2583, 3.0%	56/1575, 3.6%
cellular_component	plastid part	GO:0044435				257/2583, 9.9%	143/1575, 9.1%
cellular_component	plastid stroma	GO:0009532				102/2583, 3.9%	84/1575, 5.3%
cellular_component	plastid thylakoid	GO:0031976				161/2583, 6.2%	50/1575, 3.2%
cellular_component	plastid thylakoid membrane	GO:0055035				131/2583, 5.1%
cellular_component	plastoglobule	GO:0010287				15/2583, 0.6%	15/1575, 1.0%
cellular_component	thylakoid	GO:0009579				230/2583, 8.9%	76/1575, 4.8%
cellular_component	thylakoid lumen	GO:0031977				21/2583, 0.8%
cellular_component	thylakoid membrane	GO:0042651				163/2583, 6.3%
cellular_component	thylakoid part	GO:0044436				190/2583, 7.4%	52/1575, 3.3%
molecular_function	antioxidant activity	GO:0016209				54/3452, 1.6%	44/2309, 1.9%
molecular_function	carbon-oxygen lyase activity, acting on polysaccharides	GO:0016837				8/3452, 0.2%
molecular_function	chlorophyll binding	GO:0016168				53/3452, 1.5%
molecular_function	cysteine-type endopeptidase inhibitor activity	GO:0004869				10/3452, 0.3%
molecular_function	cytidine deaminase activity	GO:0004126			2/44, 4.5%
molecular_function	disulfide oxidoreductase activity	GO:0015036				32/3452, 0.9%
molecular_function	electron transfer activity	GO:0009055				94/3452, 2.7%
molecular_function	electron transporter, transferring electrons within the cyclic electron transport pathway of photosynthesis activity	GO:0045156				12/3452, 0.3%
molecular_function	endopeptidase inhibitor activity	GO:0004866				26/3452, 0.8%
molecular_function	endopeptidase regulator activity	GO:0061135				26/3452, 0.8%
molecular_function	enzyme inhibitor activity	GO:0004857				39/3452, 1.1%
molecular_function	ferredoxin-NADP+ reductase activity	GO:0004324				7/3452, 0.2%
molecular_function	galactosidase activity	GO:0015925				19/3452, 0.6%
molecular_function	glucosyltransferase activity	GO:0046527				40/3452, 1.2%
molecular_function	hydrolase activity, acting on glycosyl bonds	GO:0016798				162/3452, 4.7%
molecular_function	hydrolase activity, hydrolyzing O-glycosyl compounds	GO:0004553				159/3452, 4.6%
molecular_function	isocitrate lyase activity	GO:0004451			2/44, 4.5%
molecular_function	monosaccharide transmembrane transporter activity	GO:0015145				13/3452, 0.4%
molecular_function	oxidoreductase activity	GO:0016491				623/3452, 18.0%
molecular_function	oxidoreductase activity, acting on a sulfur group of donors	GO:0016667				51/3452, 1.5%
molecular_function	oxidoreductase activity, acting on a sulfur group of donors, disulfide as acceptor	GO:0016671					19/2309, 0.8%
molecular_function	oxidoreductase activity, acting on iron-sulfur proteins as donors	GO:0016730				8/3452, 0.2%
molecular_function	oxidoreductase activity, acting on iron-sulfur proteins as donors, NAD or NADP as acceptor	GO:0016731				7/3452, 0.2%
molecular_function	oxidoreductase activity, acting on peroxide as acceptor	GO:0016684					32/2309, 1.4%
molecular_function	pectate lyase activity	GO:0030570				8/3452, 0.2%
molecular_function	peptidase inhibitor activity	GO:0030414				26/3452, 0.8%
molecular_function	peptidase regulator activity	GO:0061134				26/3452, 0.8%
molecular_function	peroxiredoxin activity	GO:0051920					13/2309, 0.6%
molecular_function	polygalacturonase activity	GO:0004650				16/3452, 0.5%
molecular_function	protein disulfide oxidoreductase activity	GO:0015035				30/3452, 0.9%
molecular_function	structural constituent of cell wall	GO:0005199	5/10, 50.0%
molecular_function	structural molecule activity	GO:0005198	5/10, 50.0%
molecular_function	tetrapyrrole binding	GO:0046906				121/3452, 3.5%
molecular_function	transferase activity, transferring hexosyl groups	GO:0016758				84/3452, 2.4%

## Sheet: MB
GO classification	GO term	ID	MB12h-MB0h	MB24h-MB12h	MB36h-MB24h	MB72h-MB36h		MB12h-MB0h	MB24h-MB0h	MB36h-MB0h	MB72h-MB0h
biological_process	anion transmembrane transport	GO:0098656				45/4573, 1.0%
biological_process	anion transport	GO:0006820				81/4573, 1.8%
biological_process	C4-dicarboxylate transport	GO:0015740				20/4573, 0.4%
biological_process	carbohydrate catabolic process	GO:0016052			122/4552, 2.7%					114/4186, 2.7%
biological_process	carbohydrate metabolic process	GO:0005975			472/4552, 10.4%	474/4573, 10.4%			65/493, 13.2%	461/4186, 11.0%	86/729, 11.8%
biological_process	carbohydrate transmembrane transport	GO:0034219								15/4186, 0.4%
biological_process	carbohydrate transport	GO:0008643				35/4573, 0.8%				31/4186, 0.7%
biological_process	carboxylic acid transport	GO:0046942				52/4573, 1.1%				45/4186, 1.1%
biological_process	carotenoid metabolic process	GO:0016116							5/493, 1.0%
biological_process	cell redox homeostasis	GO:0045454		16/54, 29.6%	112/4552, 2.5%					109/4186, 2.6%
biological_process	cell wall biogenesis	GO:0042546	8/109, 7.3%					8/109, 7.3%	17/493, 3.4%		18/729, 2.5%
biological_process	cell wall macromolecule metabolic process	GO:0044036	8/109, 7.3%					8/109, 7.3%	19/493, 3.9%		19/729, 2.6%
biological_process	cell wall modification	GO:0042545	6/109, 5.5%					6/109, 5.5%	11/493, 2.2%
biological_process	cell wall organization	GO:0071555	18/109, 16.5%		181/4552, 4.0%	155/4573, 3.4%		18/109, 16.5%	70/493, 14.2%	182/4186, 4.3%	95/729, 13.0%
biological_process	cell wall organization or biogenesis	GO:0071554	18/109, 16.5%					18/109, 16.5%	73/493, 14.8%	197/4186, 4.7%	97/729, 13.3%
biological_process	cell wall polysaccharide metabolic process	GO:0010383	8/109, 7.3%					8/109, 7.3%	16/493, 3.2%	33/4186, 0.8%	19/729, 2.6%
biological_process	cellular carbohydrate metabolic process	GO:0044262			124/4552, 2.7%				25/493, 5.1%		35/729, 4.8%
biological_process	cellular component organization	GO:0016043							97/493, 19.7%		131/729, 18.0%
biological_process	cellular component organization or biogenesis	GO:0071840							97/493, 19.7%		138/729, 18.9%
biological_process	cellular glucan metabolic process	GO:0006073	8/109, 7.3%					8/109, 7.3%	22/493, 4.5%	65/4186, 1.6%	22/729, 3.0%
biological_process	cellular homeostasis	GO:0019725		16/54, 29.6%	142/4552, 3.1%					127/4186, 3.0%
biological_process	cellular polysaccharide metabolic process	GO:0044264	8/109, 7.3%					8/109, 7.3%	22/493, 4.5%	69/4186, 1.6%	22/729, 3.0%
biological_process	chloroplast organization	GO:0009658							11/493, 2.2%
biological_process	cofactor catabolic process	GO:0051187		6/54, 11.1%
biological_process	defense response	GO:0006952	8/109, 7.3%					8/109, 7.3%			19/729, 2.6%
biological_process	defense response to bacterium	GO:0042742	4/109, 3.7%					4/109, 3.7%	8/493, 1.6%	32/4186, 0.8%
biological_process	defense response to fungus	GO:0050832			31/4552, 0.7%					29/4186, 0.7%
biological_process	defense response to other organism	GO:0098542			42/4552, 0.9%					41/4186, 1.0%
biological_process	dicarboxylic acid transport	GO:0006835				22/4573, 0.5%
biological_process	drug catabolic process	GO:0042737		7/54, 13.0%					22/493, 4.5%	86/4186, 2.1%
biological_process	external encapsulating structure organization	GO:0045229	18/109, 16.5%					18/109, 16.5%	70/493, 14.2%	184/4186, 4.4%	95/729, 13.0%
biological_process	galacturonan metabolic process	GO:0010393	5/109, 4.6%					5/109, 4.6%		29/4186, 0.7%
biological_process	generation of precursor metabolites and energy	GO:0006091				234/4573, 5.1%				224/4186, 5.4%
biological_process	glucan metabolic process	GO:0044042	8/109, 7.3%					8/109, 7.3%	22/493, 4.5%		22/729, 3.0%
biological_process	glucose import	GO:0046323								15/4186, 0.4%
biological_process	glucose transport	GO:0015758								15/4186, 0.4%
biological_process	hemicellulose metabolic process	GO:0010410	8/109, 7.3%		33/4552, 0.7%			8/109, 7.3%	16/493, 3.2%	31/4186, 0.7%	19/729, 2.6%
biological_process	hexose transmembrane transport	GO:0035428								15/4186, 0.4%
biological_process	hexose transport	GO:0008645								15/4186, 0.4%
biological_process	homeostatic process	GO:0042592		16/54, 29.6%	158/4552, 3.5%					150/4186, 3.6%
biological_process	hydrogen peroxide catabolic process	GO:0042744		6/54, 11.1%					10/493, 2.0%
biological_process	hydrogen peroxide metabolic process	GO:0042743							10/493, 2.0%
biological_process	ion transport	GO:0006811				213/4573, 4.7%				196/4186, 4.7%
biological_process	lipid localization	GO:0010876	5/109, 4.6%					5/109, 4.6%
biological_process	lipid transport	GO:0006869	5/109, 4.6%					5/109, 4.6%
biological_process	malate transport	GO:0015743				19/4573, 0.4%
biological_process	modulation by virus of host morphology or physiology	GO:0019048	2/109, 1.8%					2/109, 1.8%
biological_process	molybdate ion export from vacuole	GO:0090414									5/729, 0.7%
biological_process	molybdate ion transport	GO:0015689									5/729, 0.7%
biological_process	monosaccharide transmembrane transport	GO:1905950								15/4186, 0.4%
biological_process	monosaccharide transport	GO:0015749								15/4186, 0.4%
biological_process	NADH dehydrogenase complex (plastoquinone) assembly	GO:0010258							3/493, 0.6%
biological_process	organic acid transport	GO:0015849				52/4573, 1.1%				45/4186, 1.1%
biological_process	organic anion transport	GO:0015711				55/4573, 1.2%
biological_process	oxidation-reduction process	GO:0055114		16/54, 29.6%
biological_process	pectin catabolic process	GO:0045490	5/109, 4.6%					5/109, 4.6%		26/4186, 0.6%	9/729, 1.2%
biological_process	pectin metabolic process	GO:0045488	5/109, 4.6%					5/109, 4.6%
biological_process	photosynthesis	GO:0015979			84/4552, 1.8%	141/4573, 3.1%			38/493, 7.7%	140/4186, 3.3%
biological_process	photosynthesis, light harvesting	GO:0009765			30/4552, 0.7%	39/4573, 0.9%			8/493, 1.6%	45/4186, 1.1%
biological_process	photosynthesis, light reaction	GO:0019684			59/4552, 1.3%	78/4573, 1.7%			18/493, 3.7%	81/4186, 1.9%
biological_process	photosynthetic electron transport chain	GO:0009767				16/4573, 0.3%			6/493, 1.2%
biological_process	pigment biosynthetic process	GO:0046148	7/109, 6.4%					7/109, 6.4%	13/493, 2.6%
biological_process	pigment metabolic process	GO:0042440	7/109, 6.4%					7/109, 6.4%	14/493, 2.8%
biological_process	plant-type cell wall organization	GO:0009664			95/4552, 2.1%	73/4573, 1.6%			41/493, 8.3%	87/4186, 2.1%	67/729, 9.2%
biological_process	plant-type cell wall organization or biogenesis	GO:0071669			100/4552, 2.2%	78/4573, 1.7%			41/493, 8.3%	89/4186, 2.1%	67/729, 9.2%
biological_process	plastid organization	GO:0009657							13/493, 2.6%
biological_process	polysaccharide catabolic process	GO:0000272			50/4552, 1.1%					50/4186, 1.2%	15/729, 2.1%
biological_process	polysaccharide metabolic process	GO:0005976	13/109, 11.9%					13/109, 11.9%	30/493, 6.1%	117/4186, 2.8%	36/729, 4.9%
biological_process	positive regulation of gene expression	GO:0010628									18/729, 2.5%
biological_process	positive regulation of nucleic acid-templated transcription	GO:1903508									15/729, 2.1%
biological_process	positive regulation of nucleobase-containing compound metabolic process	GO:0045935									17/729, 2.3%
biological_process	positive regulation of RNA biosynthetic process	GO:1902680									15/729, 2.1%
biological_process	positive regulation of transcription from RNA polymerase II promoter	GO:0045944									15/729, 2.1%
biological_process	positive regulation of transcription, DNA-templated	GO:0045893									15/729, 2.1%
biological_process	protein-chromophore linkage	GO:0018298			41/4552, 0.9%	51/4573, 1.1%				53/4186, 1.3%	11/729, 1.5%
biological_process	reactive oxygen species metabolic process	GO:0072593		6/54, 11.1%
biological_process	regulation of biological process	GO:0050789		19/54, 35.2%
biological_process	regulation of cellular process	GO:0050794		19/54, 35.2%
biological_process	regulation of transcription from RNA polymerase II promoter	GO:0006357									19/729, 2.6%
biological_process	response to auxin	GO:0009733			114/4552, 2.5%					128/4186, 3.1%	47/729, 6.4%
biological_process	response to bacterium	GO:0009617			35/4552, 0.8%				9/493, 1.8%	35/4186, 0.8%
biological_process	response to chemical	GO:0042221								256/4186, 6.1%	65/729, 8.9%
biological_process	response to endogenous stimulus	GO:0009719			174/4552, 3.8%					189/4186, 4.5%	58/729, 8.0%
biological_process	response to hormone	GO:0009725			174/4552, 3.8%					189/4186, 4.5%	58/729, 8.0%
biological_process	response to organic substance	GO:0010033			189/4552, 4.2%
biological_process	response to oxidative stress	GO:0006979		6/54, 11.1%
biological_process	S-adenosylmethionine biosynthetic process	GO:0006556				27/4573, 0.6%				22/4186, 0.5%
biological_process	S-adenosylmethionine metabolic process	GO:0046500				30/4573, 0.7%
biological_process	sulfate reduction	GO:0019419		16/54, 29.6%	31/4552, 0.7%				8/493, 1.6%
biological_process	sulfur compound metabolic process	GO:0006790		16/54, 29.6%
biological_process	tetraterpenoid metabolic process	GO:0016108							5/493, 1.0%
biological_process	transmembrane transport	GO:0055085				286/4573, 6.3%
biological_process	vacuolar transmembrane transport	GO:0034486									5/729, 0.7%
biological_process	xanthophyll metabolic process	GO:0016122							5/493, 1.0%
biological_process	xyloglucan metabolic process	GO:0010411	8/109, 7.3%					8/109, 7.3%	16/493, 3.2%	27/4186, 0.6%	19/729, 2.6%
cellular_component	anchored component of membrane	GO:0031225				25/4937, 0.5%
cellular_component	anchored component of plasma membrane	GO:0046658									6/703, 0.9%
cellular_component	apoplast	GO:0048046	8/95, 8.4%					8/95, 8.4%	23/522, 4.4%	59/4309, 1.4%	23/703, 3.3%
cellular_component	CCAAT-binding factor complex	GO:0016602		3/64, 4.7%
cellular_component	cell periphery	GO:0071944	19/95, 20.0%					19/95, 20.0%	74/522, 14.2%	362/4309, 8.4%	135/703, 19.2%
cellular_component	cell wall	GO:0005618	17/95, 17.9%					17/95, 17.9%	63/522, 12.1%	145/4309, 3.4%	94/703, 13.4%
cellular_component	chloroplast	GO:0009507				488/4937, 9.9%			122/522, 23.4%	460/4309, 10.7%
cellular_component	chloroplast envelope	GO:0009941				106/4937, 2.1%			28/522, 5.4%	96/4309, 2.2%
cellular_component	chloroplast nucleoid	GO:0042644							5/522, 1.0%
cellular_component	chloroplast part	GO:0044434				299/4937, 6.1%			79/522, 15.1%	284/4309, 6.6%
cellular_component	chloroplast stroma	GO:0009570							32/522, 6.1%
cellular_component	chloroplast thylakoid	GO:0009534			110/4687, 2.3%	172/4937, 3.5%			54/522, 10.3%	171/4309, 4.0%
cellular_component	chloroplast thylakoid membrane	GO:0009535			97/4687, 2.1%	141/4937, 2.9%			47/522, 9.0%	140/4309, 3.2%
cellular_component	cytoplasmic chromosome	GO:0000229							4/522, 0.8%
cellular_component	cytosolic part	GO:0044445									28/703, 4.0%
cellular_component	cytosolic ribosome	GO:0022626									27/703, 3.8%
cellular_component	cytosolic small ribosomal subunit	GO:0022627									13/703, 1.8%
cellular_component	ER body	GO:0010168									4/703, 0.6%
cellular_component	external encapsulating structure	GO:0030312	17/95, 17.9%					17/95, 17.9%	63/522, 12.1%	145/4309, 3.4%	94/703, 13.4%
cellular_component	extracellular region	GO:0005576	14/95, 14.7%					14/95, 14.7%	72/522, 13.8%	223/4309, 5.2%	112/703, 15.9%
cellular_component	extrinsic component of membrane	GO:0019898							19/522, 3.6%
cellular_component	integral component of membrane	GO:0016021			2252/4687, 48.0%	2371/4937, 48.0%				2089/4309, 48.5%
cellular_component	intracellular ribonucleoprotein complex	GO:0030529									81/703, 11.5%
cellular_component	intrinsic component of membrane	GO:0031224								2098/4309, 48.7%
cellular_component	intrinsic component of plasma membrane	GO:0031226									19/703, 2.7%
cellular_component	large ribosomal subunit	GO:0015934									21/703, 3.0%
cellular_component	membrane	GO:0016020			2646/4687, 56.5%	2819/4937, 57.1%			332/522, 63.6%	2519/4309, 58.5%	405/703, 57.6%
cellular_component	membrane part	GO:0044425			2406/4687, 51.3%	2554/4937, 51.7%				2252/4309, 52.3%
cellular_component	membrane protein complex	GO:0098796			226/4687, 4.8%	270/4937, 5.5%
cellular_component	NAD(P)H dehydrogenase complex (plastoquinone)	GO:0010598							4/522, 0.8%
cellular_component	nuclear transcription factor complex	GO:0044798		3/64, 4.7%
cellular_component	organelle subcompartment	GO:0031984			223/4687, 4.8%	290/4937, 5.9%			57/522, 10.9%	267/4309, 6.2%
cellular_component	oxidoreductase complex	GO:1990204				65/4937, 1.3%			17/522, 3.3%
cellular_component	photosynthetic membrane	GO:0034357			116/4687, 2.5%	192/4937, 3.9%			62/522, 11.9%	190/4309, 4.4%
cellular_component	photosystem	GO:0009521	26/522, 5.0%		58/4687, 1.2%	104/4937, 2.1%		26/522, 5.0%	103/4309, 2.4%
cellular_component	photosystem I	GO:0009522			36/4687, 0.8%	56/4937, 1.1%			8/522, 1.5%	61/4309, 1.4%	10/703, 1.4%
cellular_component	photosystem I reaction center	GO:0009538				12/4937, 0.2%				12/4309, 0.3%
cellular_component	photosystem II	GO:0009523			50/4687, 1.1%	86/4937, 1.7%			25/522, 4.8%	85/4309, 2.0%
cellular_component	photosystem II oxygen evolving complex	GO:0009654				35/4937, 0.7%			17/522, 3.3%	31/4309, 0.7%
cellular_component	plant-type vacuole	GO:0000325									10/703, 1.4%
cellular_component	plant-type vacuole membrane	GO:0009705									10/703, 1.4%
cellular_component	plastid	GO:0009536							124/522, 23.8%
cellular_component	plastid chromosome	GO:0009508							4/522, 0.8%
cellular_component	plastid envelope	GO:0009526				108/4937, 2.2%			29/522, 5.6%	99/4309, 2.3%
cellular_component	plastid nucleoid	GO:0042646							6/522, 1.1%
cellular_component	plastid part	GO:0044435				302/4937, 6.1%			80/522, 15.3%	289/4309, 6.7%
cellular_component	plastid stroma	GO:0009532							33/522, 6.3%
cellular_component	plastid thylakoid	GO:0031976			110/4687, 2.3%	174/4937, 3.5%			54/522, 10.3%	173/4309, 4.0%
cellular_component	plastid thylakoid membrane	GO:0055035			97/4687, 2.1%	143/4937, 2.9%			47/522, 9.0%	142/4309, 3.3%
cellular_component	plastoglobule	GO:0010287							11/522, 2.1%	16/4309, 0.4%
cellular_component	ribonucleoprotein complex	GO:1990904									81/703, 11.5%
cellular_component	ribosomal subunit	GO:0044391									45/703, 6.4%
cellular_component	ribosome	GO:0005840									78/703, 11.1%
cellular_component	RNA polymerase II transcription factor complex	GO:0090575		3/64, 4.7%
cellular_component	small ribosomal subunit	GO:0015935									24/703, 3.4%
cellular_component	thylakoid	GO:0009579			140/4687, 3.0%	248/4937, 5.0%			73/522, 14.0%	239/4309, 5.5%
cellular_component	thylakoid lumen	GO:0031977							8/522, 1.5%	21/4309, 0.5%
cellular_component	thylakoid membrane	GO:0042651			107/4687, 2.3%	176/4937, 3.6%			62/522, 11.9%	173/4309, 4.0%
cellular_component	thylakoid part	GO:0044436			119/4687, 2.5%	203/4937, 4.1%			64/522, 12.3%	202/4309, 4.7%
cellular_component	transcription factor complex	GO:0005667		3/64, 4.7%
molecular_function	4-coumarate-CoA ligase activity	GO:0016207				10/6529, 0.2%
molecular_function	antioxidant activity	GO:0016209		6/72, 8.3%					17/672, 2.5%	84/5998, 1.4%
molecular_function	antiporter activity	GO:0015297				69/6529, 1.1%
molecular_function	aspartyl esterase activity	GO:0045330	6/145, 4.1%					6/145, 4.1%	8/672, 1.2%
molecular_function	carbon-oxygen lyase activity, acting on polysaccharides	GO:0016837								10/5998, 0.2%	5/984, 0.5%
molecular_function	carboxylic ester hydrolase activity	GO:0052689	7/145, 4.8%					7/145, 4.8%
molecular_function	catalase activity	GO:0004096		6/72, 8.3%					10/672, 1.5%
molecular_function	catechol oxidase activity	GO:0004097	7/145, 4.8%					7/145, 4.8%	8/672, 1.2%
molecular_function	chitin binding	GO:0008061				26/6529, 0.4%
molecular_function	chlorophyll binding	GO:0016168			41/6644, 0.6%	52/6529, 0.8%				55/5998, 0.9%	11/984, 1.1%
molecular_function	chlorophyllide a oxygenase [overall] activity	GO:0010277			13/6644, 0.2%
molecular_function	chorismate mutase activity	GO:0004106							4/672, 0.6%
molecular_function	drug transmembrane transporter activity	GO:0015238			43/6644, 0.6%	60/6529, 0.9%				43/5998, 0.7%
molecular_function	electron transporter, transferring electrons within the cyclic electron transport pathway of photosynthesis activity	GO:0045156				13/6529, 0.2%
molecular_function	endopeptidase inhibitor activity	GO:0004866				39/6529, 0.6%			12/672, 1.8%		10/984, 1.0%
molecular_function	endopeptidase regulator activity	GO:0061135				39/6529, 0.6%			12/672, 1.8%		10/984, 1.0%
molecular_function	enzyme inhibitor activity	GO:0004857	9/145, 6.2%		52/6644, 0.8%	62/6529, 0.9%		9/145, 6.2%	23/672, 3.4%	49/5998, 0.8%	20/984, 2.0%
molecular_function	enzyme regulator activity	GO:0030234	9/145, 6.2%					9/145, 6.2%	26/672, 3.9%
molecular_function	ferredoxin-NADP+ reductase activity	GO:0004324							7/672, 1.0%
molecular_function	glucose transmembrane transporter activity	GO:0005355				15/6529, 0.2%				15/5998, 0.3%
molecular_function	glucosyltransferase activity	GO:0046527	9/145, 6.2%		74/6644, 1.1%	67/6529, 1.0%		9/145, 6.2%	19/672, 2.8%	67/5998, 1.1%	23/984, 2.3%
molecular_function	glutathione transferase activity	GO:0004364				33/6529, 0.5%
molecular_function	heme binding	GO:0020037		6/72, 8.3%	133/6644, 2.0%	128/6529, 2.0%
molecular_function	hexose transmembrane transporter activity	GO:0015149				15/6529, 0.2%				15/5998, 0.3%
molecular_function	hydrolase activity, acting on glycosyl bonds	GO:0016798	12/145, 8.3%		211/6644, 3.2%	233/6529, 3.6%		12/145, 8.3%	40/672, 6.0%	213/5998, 3.6%	46/984, 4.7%
molecular_function	hydrolase activity, hydrolyzing O-glycosyl compounds	GO:0004553	12/145, 8.3%		204/6644, 3.1%	220/6529, 3.4%		12/145, 8.3%	38/672, 5.7%	202/5998, 3.4%	44/984, 4.5%
molecular_function	inorganic phosphate transmembrane transporter activity	GO:0005315							9/672, 1.3%
molecular_function	iron ion binding	GO:0005506			132/6644, 2.0%
molecular_function	L-3-cyanoalanine synthase activity	GO:0050017	2/145, 1.4%					2/145, 1.4%
molecular_function	L-ascorbic acid transmembrane transporter activity	GO:0015229							3/672, 0.4%
molecular_function	methionine adenosyltransferase activity	GO:0004478				27/6529, 0.4%				22/5998, 0.4%
molecular_function	molecular function regulator	GO:0098772	10/145, 6.9%					10/145, 6.9%	28/672, 4.2%
molecular_function	monooxygenase activity	GO:0004497			81/6644, 1.2%	82/6529, 1.3%
molecular_function	monosaccharide transmembrane transporter activity	GO:0015145				20/6529, 0.3%				20/5998, 0.3%
molecular_function	O-methyltransferase activity	GO:0008171	5/145, 3.4%					5/145, 3.4%
molecular_function	organic anion transmembrane transporter activity	GO:0008514				64/6529, 1.0%
molecular_function	oxidoreductase activity	GO:0016491		25/72, 34.7%	1050/6644, 15.8%	1042/6529, 16.0%			143/672, 21.3%	967/5998, 16.1%
molecular_function	oxidoreductase activity, acting on a sulfur group of donors	GO:0016667		16/72, 22.2%	90/6644, 1.4%					80/5998, 1.3%
molecular_function	oxidoreductase activity, acting on a sulfur group of donors, disulfide as acceptor	GO:0016671		16/72, 22.2%	49/6644, 0.7%				10/672, 1.5%
molecular_function	oxidoreductase activity, acting on diphenols and related substances as donors	GO:0016679	8/145, 5.5%					8/145, 5.5%	10/672, 1.5%
molecular_function	oxidoreductase activity, acting on diphenols and related substances as donors, oxygen as acceptor	GO:0016682	8/145, 5.5%					8/145, 5.5%	9/672, 1.3%
molecular_function	oxidoreductase activity, acting on iron-sulfur proteins as donors	GO:0016730							8/672, 1.2%
molecular_function	oxidoreductase activity, acting on iron-sulfur proteins as donors, NAD or NADP as acceptor	GO:0016731							7/672, 1.0%
molecular_function	oxidoreductase activity, acting on paired donors, with incorporation or reduction of molecular oxygen	GO:0016705				99/6529, 1.5%
molecular_function	oxidoreductase activity, acting on peroxide as acceptor	GO:0016684		6/72, 8.3%						64/5998, 1.1%
molecular_function	oxidoreductase activity, acting on single donors with incorporation of molecular oxygen	GO:0016701			52/6644, 0.8%
molecular_function	oxidoreductase activity, acting on single donors with incorporation of molecular oxygen, incorporation of one atom of oxygen (internal monooxygenases or internal mixed function oxidases)	GO:0016703			18/6644, 0.3%
molecular_function	pectate lyase activity	GO:0030570								10/5998, 0.2%	5/984, 0.5%
molecular_function	pectinesterase activity	GO:0030599	6/145, 4.1%					6/145, 4.1%	8/672, 1.2%
molecular_function	peptidase inhibitor activity	GO:0030414				39/6529, 0.6%			12/672, 1.8%		10/984, 1.0%
molecular_function	peptidase regulator activity	GO:0061134				39/6529, 0.6%			12/672, 1.8%		10/984, 1.0%
molecular_function	peroxidase activity	GO:0004601		6/72, 8.3%
molecular_function	polygalacturonase activity	GO:0004650								21/5998, 0.4%
molecular_function	protein dimerization activity	GO:0046983									37/984, 3.8%
molecular_function	regulatory region nucleic acid binding	GO:0001067				42/6529, 0.6%
molecular_function	RNA polymerase II regulatory region DNA binding	GO:0001012									15/984, 1.5%
molecular_function	RNA polymerase II regulatory region sequence-specific DNA binding	GO:0000977									15/984, 1.5%
molecular_function	secondary active transmembrane transporter activity	GO:0015291			113/6644, 1.7%	136/6529, 2.1%			21/672, 3.1%	113/5998, 1.9%
molecular_function	sequence-specific DNA binding	GO:0043565									29/984, 2.9%
molecular_function	sequence-specific double-stranded DNA binding	GO:1990837									15/984, 1.5%
molecular_function	serine-type endopeptidase inhibitor activity	GO:0004867				21/6529, 0.3%
molecular_function	solute:cation symporter activity	GO:0015294								21/5998, 0.4%
molecular_function	structural constituent of cell wall	GO:0005199	5/145, 3.4%					5/145, 3.4%
molecular_function	structural constituent of ribosome	GO:0003735									73/984, 7.4%
molecular_function	structural molecule activity	GO:0005198									85/984, 8.6%
molecular_function	sugar transmembrane transporter activity	GO:0051119								22/5998, 0.4%
molecular_function	tetrapyrrole binding	GO:0046906			176/6644, 2.6%	180/6529, 2.8%			28/672, 4.2%	168/5998, 2.8%
molecular_function	transcription factor activity, RNA polymerase II transcription factor recruiting	GO:0001135				18/6529, 0.3%
molecular_function	transcription regulatory region DNA binding	GO:0044212				42/6529, 0.6%					18/984, 1.8%
molecular_function	transcription regulatory region sequence-specific DNA binding	GO:0000976									15/984, 1.5%
molecular_function	transferase activity, transferring acyl groups	GO:0016746	16/145, 11.0%					16/145, 11.0%
molecular_function	transferase activity, transferring acyl groups other than amino-acyl groups	GO:0016747	13/145, 9.0%					13/145, 9.0%
molecular_function	transferase activity, transferring glycosyl groups	GO:0016757	14/145, 9.7%			206/6529, 3.2%		14/145, 9.7%	35/672, 5.2%	190/5998, 3.2%
molecular_function	transferase activity, transferring hexosyl groups	GO:0016758	14/145, 9.7%		156/6644, 2.3%	154/6529, 2.4%			5/672, 0.7%
molecular_function	UDP-glucosyltransferase activity	GO:0035251			44/6644, 0.7%
molecular_function	violaxanthin de-epoxidase activity	GO:0046422
molecular_function	water channel activity	GO:0015250									9/984, 0.9%
molecular_function	water transmembrane transporter activity	GO:0005372									9/984, 0.9%
molecular_function	xyloglucan:xyloglucosyl transferase activity	GO:0016762	8/145, 5.5%		29/6644, 0.4%			8/145, 5.5%	16/672, 2.4%	26/5998, 0.4%	18/984, 1.8%

## Sheet: HB
GO classification	GO term	ID	HB12h-HB0h	HB24h-HB12h	HB36h-HB24h	HB72h-HB36h		HB12h-HB0h	HB24h-HB0h	HB36h-HB0h	HB72h-HB0h
cellular_component	extracellular region	GO:0005576	32/264, 12.1%	122/1036, 11.8%	176/2756, 6.4%			32/264, 12.1%	160/1266, 12.6%	101/1610, 6.3%	20/185, 10.8%
cellular_component	cell wall	GO:0005618	26/264, 9.8%	94/1036, 9.1%	121/2756, 4.4%			26/264, 9.8%	117/1266, 9.2%	80/1610, 5.0%	13/185, 7.0%
cellular_component	peroxisomal matrix	GO:0005782	3/264, 1.1%					3/264, 1.1%
cellular_component	ribosome	GO:0005840									47/185, 25.4%
cellular_component	plasma membrane	GO:0005886								107/1610, 6.6%
cellular_component	nucleoid	GO:0009295			17/2756, 0.6%
cellular_component	chloroplast	GO:0009507		178/1036, 17.2%	416/2756, 15.1%	461/4473, 10.3%			238/1266, 18.8%
cellular_component	photosystem	GO:0009521		45/1036, 4.3%	78/2756, 2.8%	56/4473, 1.3%			68/1266, 5.4%
cellular_component	photosystem I	GO:0009522		27/1036, 2.6%	42/2756, 1.5%	36/4473, 0.8%			40/1266, 3.2%
cellular_component	photosystem II	GO:0009523		37/1036, 3.6%	66/2756, 2.4%	43/4473, 1.0%			55/1266, 4.3%
cellular_component	plastid envelope	GO:0009526		38/1036, 3.7%	79/2756, 2.9%				48/1266, 3.8%
cellular_component	plastid stroma	GO:0009532		44/1036, 4.2%	118/2756, 4.3%	132/4473, 3.0%			63/1266, 5.0%
cellular_component	chloroplast thylakoid	GO:0009534		73/1036, 7.0%	129/2756, 4.7%	117/4473, 2.6%			107/1266, 8.5%
cellular_component	chloroplast thylakoid membrane	GO:0009535		62/1036, 6.0%	106/2756, 3.8%	93/4473, 2.1%			91/1266, 7.2%
cellular_component	plastid	GO:0009536		180/1036, 17.4%	420/2756, 15.2%				239/1266, 18.9%
cellular_component	photosystem I reaction center	GO:0009538		5/1036, 0.5%	10/2756, 0.4%				8/1266, 0.6%
cellular_component	chloroplast stroma	GO:0009570		44/1036, 4.2%	114/2756, 4.1%	129/4473, 2.9%			63/1266, 5.0%
cellular_component	thylakoid	GO:0009579		102/1036, 9.8%	195/2756, 7.1%	159/4473, 3.6%			147/1266, 11.6%
cellular_component	photosystem II oxygen evolving complex	GO:0009654		15/1036, 1.4%	29/2756, 1.1%				21/1266, 1.7%
cellular_component	chloroplast envelope	GO:0009941		37/1036, 3.6%	77/2756, 2.8%				47/1266, 3.7%
cellular_component	plastoglobule	GO:0010287		15/1036, 1.4%	17/2756, 0.6%	18/4473, 0.4%			13/1266, 1.0%
cellular_component	NAD(P)H dehydrogenase complex (plastoquinone)	GO:0010598		4/1036, 0.4%					5/1266, 0.4%
cellular_component	large ribosomal subunit	GO:0015934									12/185, 6.5%
cellular_component	small ribosomal subunit	GO:0015935									13/185, 7.0%
cellular_component	membrane	GO:0016020		626/1036, 60.4%	1519/2756, 55.1%				813/1266, 64.2%	937/1610, 58.2%
									643/1266, 50.8%	786/1610, 48.8%
cellular_component	extrinsic component of membrane	GO:0019898		19/1036, 1.8%	32/2756, 1.2%				23/1266, 1.8%
cellular_component	cytosolic large ribosomal subunit	GO:0022625									8/185, 4.3%
cellular_component	cytosolic ribosome	GO:0022626									14/185, 7.6%
cellular_component	cytosolic small ribosomal subunit	GO:0022627									6/185, 3.2%
cellular_component	external encapsulating structure	GO:0030312	26/264, 9.8%	94/1036, 9.1%	121/2756, 4.4%			26/264, 9.8%	117/1266, 9.2%	80/1610, 5.0%	13/185, 7.0%
cellular_component	intracellular ribonucleoprotein complex	GO:0030529									48/185, 25.9%
cellular_component	intrinsic component of membrane	GO:0031224							645/1266, 50.9%	793/1610, 49.3%
cellular_component	anchored component of membrane	GO:0031225	7/264, 2.7%	14/1036, 1.4%				7/264, 2.7%		15/1610, 0.9%
cellular_component	intrinsic component of plasma membrane	GO:0031226	9/264, 3.4%	19/1036, 1.8%				9/264, 3.4%		29/1610, 1.8%
cellular_component	microbody lumen	GO:0031907	3/264, 1.1%					3/264, 1.1%
cellular_component	plastid thylakoid	GO:0031976		73/1036, 7.0%	130/2756, 4.7%	117/4473, 2.6%			107/1266, 8.5%
cellular_component	thylakoid lumen	GO:0031977		10/1036, 1.0%	21/2756, 0.8%				15/1266, 1.2%
cellular_component	organelle subcompartment	GO:0031984		79/1036, 7.6%	167/2756, 6.1%				111/1266, 8.8%
cellular_component	macromolecular complex	GO:0032991									63/185, 34.1%
cellular_component	photosynthetic membrane	GO:0034357		81/1036, 7.8%	149/2756, 5.4%	117/4473, 2.6%			123/1266, 9.7%
cellular_component	chloroplast nucleoid	GO:0042644			11/2756, 0.4%				7/1266, 0.6%
cellular_component	plastid nucleoid	GO:0042646			15/2756, 0.5%
cellular_component	thylakoid membrane	GO:0042651		77/1036, 7.4%	135/2756, 4.9%	107/4473, 2.4%			111/1266, 8.8%
cellular_component	non-membrane-bounded organelle	GO:0043228									54/185, 29.2%
cellular_component	intracellular non-membrane-bounded organelle	GO:0043232									54/185, 29.2%
cellular_component	ribosomal subunit	GO:0044391									25/185, 13.5%
cellular_component	membrane part	GO:0044425							686/1266, 54.2%	835/1610, 51.9%
cellular_component	membrane part	GO:0044425							686/1266, 54.2%	835/1610, 51.9%
cellular_component	chloroplast part	GO:0044434		113/1036, 10.9%	252/2756, 9.1%	256/4473, 5.7%			159/1266, 12.6%
cellular_component	plastid part	GO:0044435		113/1036, 10.9%	257/2756, 9.3%	260/4473, 5.8%			159/1266, 12.6%
cellular_component	thylakoid part	GO:0044436		86/1036, 8.3%	160/2756, 5.8%	129/4473, 2.9%			129/1266, 10.2%
cellular_component	cytosolic part	GO:0044445									14/185, 7.6%
cellular_component	anchored component of plasma membrane	GO:0046658	7/264, 2.7%	9/1036, 0.9%				7/264, 2.7%		11/1610, 0.7%
cellular_component	apoplast	GO:0048046	11/264, 4.2%	48/1036, 4.6%	76/2756, 2.8%			11/264, 4.2%	57/1266, 4.5%	28/1610, 1.7%
cellular_component	plastid thylakoid membrane	GO:0055035		62/1036, 6.0%	107/2756, 3.9%	93/4473, 2.1%			91/1266, 7.2%
cellular_component	cell periphery	GO:0071944	46/264, 17.4%	144/1036, 13.9%	261/2756, 9.5%			46/264, 17.4%	168/1266, 13.3%	180/1610, 11.2%
cellular_component	membrane protein complex	GO:0098796		63/1036, 6.1%	146/2756, 5.3%	229/4473, 5.1%			95/1266, 7.5%
cellular_component	mitochondrial protein complex	GO:0098798								25/1610, 1.6%
cellular_component	inner mitochondrial membrane protein complex	GO:0098800								24/1610, 1.5%
cellular_component	whole membrane	GO:0098805				116/4473, 2.6%
cellular_component	oxidoreductase complex	GO:1990204			42/2756, 1.5%
cellular_component	ribonucleoprotein complex	GO:1990904									48/185, 25.9%
molecular_function	transcription factor activity, protein binding	GO:0000988							28/1670, 1.7%
molecular_function	transcription factor activity, core RNA polymerase binding	GO:0000990							13/1670, 0.8%
molecular_function	core DNA-dependent RNA polymerase binding promoter specificity activity	GO:0000996			12/3742, 0.3%				13/1670, 0.8%
molecular_function	plastid sigma factor activity	GO:0001053			11/3742, 0.3%				12/1670, 0.7%
molecular_function	transcription factor activity, transcription factor recruiting	GO:0001134	5/421, 1.2%					5/421, 1.2%		11/2348, 0.5%
molecular_function	transcription factor activity, RNA polymerase II transcription factor recruiting	GO:0001135	5/421, 1.2%					5/421, 1.2%		11/2348, 0.5%
molecular_function	DNA binding transcription factor activity	GO:0003700							66/1670, 4.0%
molecular_function	structural constituent of ribosome	GO:0003735									45/239, 18.8%
molecular_function	1-acylglycerol-3-phosphate O-acyltransferase activity	GO:0003841			7/3742, 0.2%					8/2348, 0.3%
molecular_function	6-phosphofructokinase activity	GO:0003872				13/6391, 0.2%
molecular_function	catalase activity	GO:0004096		9/1444, 0.6%
molecular_function	catechol oxidase activity	GO:0004097	7/421, 1.7%					7/421, 1.7%	9/1670, 0.5%	8/2348, 0.3%
molecular_function	carboxypeptidase activity	GO:0004180								24/2348, 1.0%
molecular_function	serine-type carboxypeptidase activity	GO:0004185								20/2348, 0.9%
molecular_function	ferredoxin-NADP+ reductase activity	GO:0004324		6/1444, 0.4%	7/3742, 0.2%				6/1670, 0.4%
molecular_function	fructose-bisphosphate aldolase activity	GO:0004332								13/2348, 0.6%
molecular_function	glutathione transferase activity	GO:0004364								20/2348, 0.9%
molecular_function	glyceraldehyde-3-phosphate dehydrogenase (NAD+) (phosphorylating) activity	GO:0004365								5/2348, 0.2%
molecular_function	methionine adenosyltransferase activity	GO:0004478				25/6391, 0.4%				12/2348, 0.5%
molecular_function	hydrolase activity, hydrolyzing O-glycosyl compounds	GO:0004553	29/421, 6.9%	95/1444, 6.6%	134/3742, 3.6%			29/421, 6.9%	100/1670, 6.0%	97/2348, 4.1%
molecular_function	beta-galactosidase activity	GO:0004565	12/421, 2.9%	15/1444, 1.0%				12/421, 2.9%
molecular_function	peroxidase activity	GO:0004601			38/3742, 1.0%				25/1670, 1.5%
molecular_function	prephenate dehydratase activity	GO:0004664								8/2348, 0.3%
molecular_function	enzyme inhibitor activity	GO:0004857	33/421, 7.8%					33/421, 7.8%	49/1670, 2.9%	52/2348, 2.2%
molecular_function	endopeptidase inhibitor activity	GO:0004866	23/421, 5.5%					23/421, 5.5%	34/1670, 2.0%	38/2348, 1.6%	5/239, 2.1%
molecular_function	serine-type endopeptidase inhibitor activity	GO:0004867	10/421, 2.4%					10/421, 2.4%	19/1670, 1.1%	21/2348, 0.9%	5/239, 2.1%
molecular_function	structural molecule activity	GO:0005198									50/239, 20.9%
molecular_function	nucleoside transmembrane transporter activity	GO:0005337							7/1670, 0.4%
molecular_function	organic acid transmembrane transporter activity	GO:0005342							21/1670, 1.3%
molecular_function	water transmembrane transporter activity	GO:0005372			12/3742, 0.3%
molecular_function	ATP:ADP antiporter activity	GO:0005471							5/1670, 0.3%
molecular_function	iron ion binding	GO:0005506			83/3742, 2.2%
molecular_function	chitin binding	GO:0008061	6/421, 1.4%			22/6391, 0.3%		6/421, 1.4%	23/1670, 1.4%	22/2348, 0.9%
molecular_function	O-methyltransferase activity	GO:0008171							20/1670, 1.2%	24/2348, 1.0%
molecular_function	lipid binding	GO:0008289		20/1444, 1.4%
molecular_function	O-acyltransferase activity	GO:0008374								19/2348, 0.8%
molecular_function	organic anion transmembrane transporter activity	GO:0008514							26/1670, 1.6%
molecular_function	glycolate oxidase activity	GO:0008891	3/421, 0.7%					3/421, 0.7%
molecular_function	electron transfer activity	GO:0009055	24/421, 5.7%					24/421, 5.7%	67/1670, 4.0%	66/2348, 2.8%
molecular_function	chlorophyllide a oxygenase [overall] activity	GO:0010277		8/1444, 0.6%
molecular_function	protein disulfide oxidoreductase activity	GO:0015035			30/3742, 0.8%
molecular_function	disulfide oxidoreductase activity	GO:0015036			33/3742, 0.9%
molecular_function	L-ascorbic acid transmembrane transporter activity	GO:0015229		4/1444, 0.3%
molecular_function	drug transmembrane transporter activity	GO:0015238		17/1444, 1.2%					26/1670, 1.6%
molecular_function	water channel activity	GO:0015250			12/3742, 0.3%
molecular_function	secondary active transmembrane transporter activity	GO:0015291							42/1670, 2.5%
molecular_function	antiporter activity	GO:0015297							27/1670, 1.6%
molecular_function	galactosidase activity	GO:0015925	12/421, 2.9%	15/1444, 1.0%				12/421, 2.9%
molecular_function	nucleobase-containing compound transmembrane transporter activity	GO:0015932							12/1670, 0.7%
molecular_function	sucrose synthase activity	GO:0016157							7/1670, 0.4%	8/2348, 0.3%
molecular_function	chlorophyll binding	GO:0016168		24/1444, 1.7%	34/3742, 0.9%	34/6391, 0.5%			35/1670, 2.1%
molecular_function	4-coumarate-CoA ligase activity	GO:0016207								8/2348, 0.3%
molecular_function	antioxidant activity	GO:0016209		32/1444, 2.2%	76/3742, 2.0%	89/6391, 1.4%			38/1670, 2.3%
molecular_function	naringenin-chalcone synthase activity	GO:0016210		8/1444, 0.6%	10/3742, 0.3%				11/1670, 0.7%
molecular_function	CoA-ligase activity	GO:0016405				30/6391, 0.5%				17/2348, 0.7%
molecular_function	acylglycerol O-acyltransferase activity	GO:0016411								10/2348, 0.4%
molecular_function	oxidoreductase activity	GO:0016491		246/1444, 17.0%	632/3742, 16.9%	991/6391, 15.5%			313/1670, 18.7%	398/2348, 17.0%
molecular_function	oxidoreductase activity, acting on a sulfur group of donors	GO:0016667			68/3742, 1.8%					39/2348, 1.7%
molecular_function	oxidoreductase activity, acting on a sulfur group of donors, disulfide as acceptor	GO:0016671			39/3742, 1.0%	37/6391, 0.6%				24/2348, 1.0%
molecular_function	oxidoreductase activity, acting on diphenols and related substances as donors	GO:0016679	7/421, 1.7%					7/421, 1.7%
molecular_function	oxidoreductase activity, acting on diphenols and related substances as donors, oxygen as acceptor	GO:0016682	7/421, 1.7%					7/421, 1.7%	10/1670, 0.6%
molecular_function	oxidoreductase activity, acting on peroxide as acceptor	GO:0016684		24/1444, 1.7%	52/3742, 1.4%				33/1670, 2.0%
molecular_function	oxidoreductase activity, acting on iron-sulfur proteins as donors	GO:0016730		7/1444, 0.5%	8/3742, 0.2%				7/1670, 0.4%
molecular_function	oxidoreductase activity, acting on iron-sulfur proteins as donors, NAD or NADP as acceptor	GO:0016731		6/1444, 0.4%	7/3742, 0.2%				6/1670, 0.4%
molecular_function	transferase activity, transferring hexosyl groups	GO:0016758		45/1444, 3.1%	98/3742, 2.6%				59/1670, 3.5%	72/2348, 3.1%
molecular_function	xyloglucan:xyloglucosyl transferase activity	GO:0016762							28/1670, 1.7%
molecular_function	hydrolase activity, acting on glycosyl bonds	GO:0016798	30/421, 7.1%	95/1444, 6.6%	138/3742, 3.7%			30/421, 7.1%	104/1670, 6.2%	103/2348, 4.4%
molecular_function	acid-thiol ligase activity	GO:0016878				40/6391, 0.6%
molecular_function	sigma factor activity	GO:0016987			12/3742, 0.3%				13/1670, 0.8%
molecular_function	phosphatidylinositol N-acetylglucosaminyltransferase activity	GO:0017176		4/1444, 0.3%						5/2348, 0.2%
molecular_function	heme binding	GO:0020037			92/3742, 2.5%
molecular_function	enzyme regulator activity	GO:0030234	34/421, 8.1%					34/421, 8.1%	51/1670, 3.1%	59/2348, 2.5%
molecular_function	carbohydrate binding	GO:0030246	14/421, 3.3%					14/421, 3.3%
molecular_function	peptidase inhibitor activity	GO:0030414	23/421, 5.5%					23/421, 5.5%	34/1670, 2.0%	38/2348, 1.6%	5/239, 2.1%
molecular_function	pectinesterase activity	GO:0030599	5/421, 1.2%					5/421, 1.2%		11/2348, 0.5%
molecular_function	UDP-glucosyltransferase activity	GO:0035251								24/2348, 1.0%
molecular_function	lysophosphatidic acid acyltransferase activity	GO:0042171			7/3742, 0.2%					8/2348, 0.3%
molecular_function	caffeoyl-CoA O-methyltransferase activity	GO:0042409								4/2348, 0.2%
molecular_function	electron transporter, transferring electrons within the cyclic electron transport pathway of photosynthesis activity	GO:0045156							7/1670, 0.4%
molecular_function	aspartyl esterase activity	GO:0045330	5/421, 1.2%					5/421, 1.2%		11/2348, 0.5%
molecular_function	nutrient reservoir activity	GO:0045735				41/6391, 0.6%
molecular_function	violaxanthin de-epoxidase activity	GO:0046422		5/1444, 0.3%					5/1670, 0.3%
molecular_function	glucosyltransferase activity	GO:0046527		36/1444, 2.5%	61/3742, 1.6%				43/1670, 2.6%	32/2348, 1.4%
molecular_function	tetrapyrrole binding	GO:0046906		51/1444, 3.5%	126/3742, 3.4%	157/6391, 2.5%			61/1670, 3.7%
molecular_function	carboxylic acid transmembrane transporter activity	GO:0046943							21/1670, 1.3%
molecular_function	protein dimerization activity	GO:0046983	20/421, 4.8%					20/421, 4.8%
molecular_function	protein-disulfide reductase activity	GO:0047134			8/3742, 0.2%
molecular_function	arogenate dehydratase activity	GO:0047769								8/2348, 0.3%
molecular_function	inositol oxygenase activity	GO:0050113		6/1444, 0.4%							3/239, 1.3%
molecular_function	NADP binding	GO:0050661								29/2348, 1.2%
molecular_function	peptidase regulator activity	GO:0061134	23/421, 5.5%					23/421, 5.5%	34/1670, 2.0%	38/2348, 1.6%	5/239, 2.1%
molecular_function	endopeptidase regulator activity	GO:0061135	23/421, 5.5%					23/421, 5.5%	34/1670, 2.0%	38/2348, 1.6%	5/239, 2.1%
molecular_function	serine-type exopeptidase activity	GO:0070008								22/2348, 0.9%
molecular_function	lysophospholipid acyltransferase activity	GO:0071617			7/3742, 0.2%					8/2348, 0.3%
molecular_function	molecular function regulator	GO:0098772	34/421, 8.1%					34/421, 8.1%	57/1670, 3.4%	64/2348, 2.7%
molecular_function	carbohydrate derivative transmembrane transporter activity	GO:1901505							12/1670, 0.7%
									74/1670, 4.4%
biological_process	polysaccharide metabolic process	GO:0005976		53/988, 5.4%	92/2606, 3.5%				60/1235, 4.9%	50/1647, 3.0%
biological_process	monosaccharide metabolic process	GO:0005996			57/2606, 2.2%					50/1647, 3.0%
biological_process	fructose 6-phosphate metabolic process	GO:0006002				15/4379, 0.3%
biological_process	cellular glucan metabolic process	GO:0006073		39/988, 3.9%	67/2606, 2.6%				41/1235, 3.3%
biological_process	pyruvate metabolic process	GO:0006090			56/2606, 2.1%	76/4379, 1.7%				53/1647, 3.2%
biological_process	generation of precursor metabolites and energy	GO:0006091			174/2606, 6.7%	252/4379, 5.8%			85/1235, 6.9%	110/1647, 6.7%
biological_process	glycolytic process	GO:0006096			48/2606, 1.8%	65/4379, 1.5%				46/1647, 2.8%
biological_process	purine nucleotide metabolic process	GO:0006163				206/4379, 4.7%				91/1647, 5.5%
biological_process	nucleoside diphosphate phosphorylation	GO:0006165			48/2606, 1.8%	65/4379, 1.5%				46/1647, 2.8%
biological_process	translation	GO:0006412									48/184, 26.1%
biological_process	peptide metabolic process	GO:0006518									48/184, 26.1%
biological_process	S-adenosylmethionine biosynthetic process	GO:0006556				25/4379, 0.6%
biological_process	glycerol ether metabolic process	GO:0006662			15/2606, 0.6%
biological_process	oxidoreduction coenzyme metabolic process	GO:0006733								57/1647, 3.5%
biological_process	ATP biosynthetic process	GO:0006754				66/4379, 1.5%				33/1647, 2.0%
biological_process	ATP generation from ADP	GO:0006757			48/2606, 1.8%	65/4379, 1.5%				46/1647, 2.8%
biological_process	ion transport	GO:0006811			133/2606, 5.1%					95/1647, 5.8%
biological_process	dicarboxylic acid transport	GO:0006835							11/1235, 0.9%
biological_process	lipid transport	GO:0006869	8/255, 3.1%					8/255, 3.1%
biological_process	response to stress	GO:0006950	46/255, 18.0%					46/255, 18.0%		166/1647, 10.1%
biological_process	defense response	GO:0006952	23/255, 9.0%					23/255, 9.0%	28/1235, 2.3%	46/1647, 2.8%
biological_process	response to oxidative stress	GO:0006979	13/255, 5.1%		64/2606, 2.5%			13/255, 5.1%	40/1235, 3.2%
biological_process	mitochondrial membrane organization	GO:0007006							11/1235, 0.9%
biological_process	macromolecule biosynthetic process	GO:0009059									57/184, 31.0%
biological_process	nucleoside monophosphate metabolic process	GO:0009123				193/4379, 4.4%				89/1647, 5.4%
biological_process	purine nucleoside monophosphate metabolic process	GO:0009126				188/4379, 4.3%				89/1647, 5.4%
biological_process	nucleoside diphosphate metabolic process	GO:0009132			49/2606, 1.9%	66/4379, 1.5%
biological_process	purine nucleoside diphosphate metabolic process	GO:0009135			49/2606, 1.9%	66/4379, 1.5%				47/1647, 2.9%
biological_process	nucleoside triphosphate metabolic process	GO:0009141				180/4379, 4.1%				91/1647, 5.5%
biological_process	purine nucleoside triphosphate metabolic process	GO:0009144			105/2606, 4.0%	172/4379, 3.9%				90/1647, 5.5%
biological_process	purine ribonucleotide metabolic process	GO:0009150				202/4379, 4.6%				91/1647, 5.5%
biological_process	ribonucleoside monophosphate metabolic process	GO:0009161				192/4379, 4.4%				89/1647, 5.4%
biological_process	purine ribonucleoside monophosphate metabolic process	GO:0009167				188/4379, 4.3%				89/1647, 5.4%
biological_process	purine ribonucleoside diphosphate metabolic process	GO:0009179			49/2606, 1.9%	66/4379, 1.5%				47/1647, 2.9%
biological_process	ribonucleoside diphosphate metabolic process	GO:0009185			49/2606, 1.9%	66/4379, 1.5%				47/1647, 2.9%
biological_process	ribonucleoside triphosphate metabolic process	GO:0009199				178/4379, 4.1%				91/1647, 5.5%
biological_process	purine ribonucleoside triphosphate metabolic process	GO:0009205			105/2606, 4.0%	172/4379, 3.9%				90/1647, 5.5%
biological_process	response to external stimulus	GO:0009605	19/255, 7.5%					19/255, 7.5%		46/1647, 2.8%
biological_process	response to biotic stimulus	GO:0009607	18/255, 7.1%					18/255, 7.1%	26/1235, 2.1%	37/1647, 2.2%
biological_process	response to bacterium	GO:0009617	17/255, 6.7%			32/4379, 0.7%		17/255, 6.7%	23/1235, 1.9%	26/1647, 1.6%
biological_process	response to fungus	GO:0009620	18/255, 7.1%					18/255, 7.1%	21/1235, 1.7%	27/1647, 1.6%
biological_process	response to abiotic stimulus	GO:0009628			103/2606, 4.0%
biological_process	plastid organization	GO:0009657			38/2606, 1.5%				19/1235, 1.5%
biological_process	chloroplast organization	GO:0009658			33/2606, 1.3%
biological_process	plant-type cell wall organization	GO:0009664	16/255, 6.3%					16/255, 6.3%	81/1235, 6.6%	51/1647, 3.1%	10/184, 5.4%
biological_process	phenylpropanoid biosynthetic process	GO:0009699								11/1647, 0.7%
biological_process	response to endogenous stimulus	GO:0009719		50/988, 5.1%					99/1235, 8.0%	82/1647, 5.0%
biological_process	response to hormone	GO:0009725		50/988, 5.1%					99/1235, 8.0%	82/1647, 5.0%
biological_process	response to auxin	GO:0009733		40/988, 4.0%					86/1235, 7.0%	52/1647, 3.2%
biological_process	photosynthesis, light harvesting	GO:0009765		20/988, 2.0%	31/2606, 1.2%	26/4379, 0.6%			28/1235, 2.3%
biological_process	photosynthetic electron transport chain	GO:0009767			12/2606, 0.5%				10/1235, 0.8%
biological_process	lignin biosynthetic process	GO:0009809								5/1647, 0.3%
biological_process	multidimensional cell growth	GO:0009825		5/988, 0.5%	7/2606, 0.3%				7/1235, 0.6%
biological_process	plant-type cell wall modification	GO:0009827							7/1235, 0.6%
biological_process	plant-type cell wall modification involved in multidimensional cell growth	GO:0009831		5/988, 0.5%	7/2606, 0.3%				7/1235, 0.6%
biological_process	photorespiration	GO:0009853	4/255, 1.6%					4/255, 1.6%
biological_process	oxidative photosynthetic carbon pathway	GO:0009854	3/255, 1.2%					3/255, 1.2%
biological_process	xanthophyll cycle	GO:0010028		4/988, 0.4%
biological_process	response to organic substance	GO:0010033							102/1235, 8.3%	86/1647, 5.2%
biological_process	cell wall polysaccharide metabolic process	GO:0010383		29/988, 2.9%	40/2606, 1.5%
biological_process	hemicellulose metabolic process	GO:0010410		29/988, 2.9%	39/2606, 1.5%
biological_process	xyloglucan metabolic process	GO:0010411		29/988, 2.9%	37/2606, 1.4%
biological_process	cell wall polysaccharide metabolic process	GO:0010383							28/1235, 2.3%
biological_process	hemicellulose metabolic process	GO:0010410							28/1235, 2.3%
biological_process	xyloglucan metabolic process	GO:0010411							28/1235, 2.3%
biological_process	gene expression	GO:0010467									62/184, 33.7%
biological_process	regulation of cell morphogenesis involved in differentiation	GO:0010769				9/4379, 0.2%
biological_process	lipid localization	GO:0010876	8/255, 3.1%					8/255, 3.1%
biological_process	C4-dicarboxylate transport	GO:0015740							11/1235, 0.9%
biological_process	malate transport	GO:0015743							11/1235, 0.9%	10/1647, 0.6%
biological_process	photosynthesis	GO:0015979		59/988, 6.0%	106/2606, 4.1%	85/4379, 1.9%			87/1235, 7.0%
biological_process	chlorophyll metabolic process	GO:0015994			16/2606, 0.6%
biological_process	viral process	GO:0016032	3/255, 1.2%					3/255, 1.2%
biological_process	cellular component organization	GO:0016043							185/1235, 15.0%
biological_process	carbohydrate catabolic process	GO:0016052			89/2606, 3.4%					78/1647, 4.7%
biological_process	drug metabolic process	GO:0017144				355/4379, 8.1%				165/1647, 10.0%
biological_process	protein-chromophore linkage	GO:0018298		24/988, 2.4%	33/2606, 1.3%	33/4379, 0.8%			33/1235, 2.7%
biological_process	modulation by virus of host morphology or physiology	GO:0019048	3/255, 1.2%					3/255, 1.2%
biological_process	inositol catabolic process	GO:0019310		6/988, 0.6%							3/184, 1.6%
biological_process	hexose metabolic process	GO:0019318			53/2606, 2.0%					46/1647, 2.8%
biological_process	pyridine nucleotide metabolic process	GO:0019362								56/1647, 3.4%
biological_process	sulfate reduction	GO:0019419		11/988, 1.1%	24/2606, 0.9%					16/1647, 1.0%
biological_process	protein metabolic process	GO:0019538									59/184, 32.1%
biological_process	photosynthesis, light reaction	GO:0019684		31/988, 3.1%	55/2606, 2.1%	53/4379, 1.2%			45/1235, 3.6%
biological_process	ribose phosphate metabolic process	GO:0019693								99/1647, 6.0%
biological_process	cellular homeostasis	GO:0019725			116/2606, 4.5%	137/4379, 3.1%				66/1647, 4.0%
biological_process	secondary metabolic process	GO:0019748								19/1647, 1.2%
biological_process	chloroplast proton-transporting ATP synthase complex assembly	GO:0033614			7/2606, 0.3%
biological_process	cellular macromolecule biosynthetic process	GO:0034645									57/184, 31.0%
biological_process	modification of morphology or physiology of other organism	GO:0035821	3/255, 1.2%					3/255, 1.2%
biological_process	response to chemical	GO:0042221							109/1235, 8.8%
biological_process	pigment metabolic process	GO:0042440							20/1235, 1.6%
biological_process	cell wall modification	GO:0042545			18/2606, 0.7%				13/1235, 1.1%
biological_process	cell wall biogenesis	GO:0042546		29/988, 2.9%	43/2606, 1.7%				29/1235, 2.3%
biological_process	cell wall modification involved in multidimensional cell growth	GO:0042547		5/988, 0.5%	7/2606, 0.3%				7/1235, 0.6%
biological_process	homeostatic process	GO:0042592			125/2606, 4.8%	154/4379, 3.5%				74/1647, 4.5%
biological_process	drug catabolic process	GO:0042737							43/1235, 3.5%
biological_process	defense response to bacterium	GO:0042742	17/255, 6.7%			29/4379, 0.7%		17/255, 6.7%	22/1235, 1.8%	25/1647, 1.5%
biological_process	hydrogen peroxide metabolic process	GO:0042743							18/1235, 1.5%
biological_process	hydrogen peroxide catabolic process	GO:0042744							18/1235, 1.5%
biological_process	peptide biosynthetic process	GO:0043043									48/184, 26.1%
biological_process	response to external biotic stimulus	GO:0043207	18/255, 7.1%					18/255, 7.1%	25/1235, 2.0%	34/1647, 2.1%
biological_process	proton-transporting ATP synthase complex assembly	GO:0043461			8/2606, 0.3%
biological_process	cellular amide metabolic process	GO:0043603									49/184, 26.6%
biological_process	amide biosynthetic process	GO:0043604									48/184, 26.1%
biological_process	modification by symbiont of host morphology or physiology	GO:0044003	3/255, 1.2%					3/255, 1.2%
biological_process	cell wall macromolecule metabolic process	GO:0044036		30/988, 3.0%	42/2606, 1.6%				31/1235, 2.5%
biological_process	glucan metabolic process	GO:0044042		39/988, 3.9%	67/2606, 2.6%				41/1235, 3.3%
biological_process	cellular carbohydrate metabolic process	GO:0044262		57/988, 5.8%	108/2606, 4.1%				57/1235, 4.6%
biological_process	cellular polysaccharide metabolic process	GO:0044264		39/988, 3.9%	69/2606, 2.6%				41/1235, 3.3%
biological_process	cellular protein metabolic process	GO:0044267									52/184, 28.3%
biological_process	cellular nitrogen compound biosynthetic process	GO:0044271									61/184, 33.2%
biological_process	secondary metabolite biosynthetic process	GO:0044550								16/1647, 1.0%
biological_process	external encapsulating structure organization	GO:0045229	26/255, 10.2%					26/255, 10.2%	124/1235, 10.0%	88/1647, 5.3%
biological_process	cell redox homeostasis	GO:0045454			100/2606, 3.8%	118/4379, 2.7%				59/1647, 3.6%
biological_process	pectin catabolic process	GO:0045490			18/2606, 0.7%
biological_process	ADP metabolic process	GO:0046031			49/2606, 1.9%	66/4379, 1.5%				47/1647, 2.9%
biological_process	ATP metabolic process	GO:0046034			101/2606, 3.9%	168/4379, 3.8%				89/1647, 5.4%
biological_process	nicotinamide nucleotide metabolic process	GO:0046496								53/1647, 3.2%
biological_process	S-adenosylmethionine metabolic process	GO:0046500				29/4379, 0.7%
biological_process	regulation of mitochondrial membrane permeability	GO:0046902							5/1235, 0.4%
biological_process	nucleotide phosphorylation	GO:0046939			48/2606, 1.8%	65/4379, 1.5%				46/1647, 2.8%
biological_process	defense response to fungus	GO:0050832	18/255, 7.1%					18/255, 7.1%	21/1235, 1.7%	27/1647, 1.6%
biological_process	response to stimulus	GO:0050896	62/255, 24.3%					62/255, 24.3%	245/1235, 19.8%
biological_process	regulation of unidimensional cell growth	GO:0051510				9/4379, 0.2%
biological_process	multi-organism process	GO:0051704	25/255, 9.8%					25/255, 9.8%		49/1647, 3.0%
biological_process	response to other organism	GO:0051707	18/255, 7.1%					18/255, 7.1%	25/1235, 2.0%	34/1647, 2.1%
biological_process	modification of morphology or physiology of other organism involved in symbiotic interaction	GO:0051817	3/255, 1.2%					3/255, 1.2%
biological_process	fatty acid homeostasis	GO:0055089								4/1647, 0.2%
biological_process	acylglycerol homeostasis	GO:0055090								4/1647, 0.2%
biological_process	phospholipid homeostasis	GO:0055091								4/1647, 0.2%
biological_process	regulation of cell development	GO:0060284				9/4379, 0.2%
biological_process	membrane organization	GO:0061024							18/1235, 1.5%
biological_process	regulation of biological quality	GO:0065008			167/2606, 6.4%
biological_process	proton-transporting ATP synthase complex biogenesis	GO:0070272			8/2606, 0.3%
biological_process	triglyceride homeostasis	GO:0070328								4/1647, 0.2%
biological_process	cell wall organization or biogenesis	GO:0071554	28/255, 11.0%					28/255, 11.0%	129/1235, 10.4%	98/1647, 6.0%
biological_process	cell wall organization	GO:0071555	26/255, 10.2%	92/988, 9.3%	128/2606, 4.9%			26/255, 10.2%	124/1235, 10.0%	87/1647, 5.3%
biological_process	plant-type cell wall organization or biogenesis	GO:0071669	19/255, 7.5%					19/255, 7.5%	83/1235, 6.7%	53/1647, 3.2%	10/184, 5.4%
biological_process	cellular component organization or biogenesis	GO:0071840							186/1235, 15.1%
biological_process	pyridine-containing compound metabolic process	GO:0072524			75/2606, 2.9%					56/1647, 3.4%
biological_process	regulation of pollen tube growth	GO:0080092				9/4379, 0.2%
biological_process	regulation of membrane permeability	GO:0090559							5/1235, 0.4%
biological_process	defense response to other organism	GO:0098542	18/255, 7.1%					18/255, 7.1%	22/1235, 1.8%	32/1647, 1.9%
biological_process	organonitrogen compound biosynthetic process	GO:1901566									58/184, 31.5%
