# Supplementary material for: Transcriptome Analysis Reveals that Exogenous Melatonin Confers Lilium Disease Resistance to Botrytis elliptica
Source: Front Genet. 2022 Jun 14;13:892674. doi: 10.3389/fgene.2022.892674 (PMC9237519; doi:10.3389/fgene.2022.892674)
Supplement: Supplementary file 7 [file Table1.XLSX]

## Sheet: Filter Summary
Sample	Total Raw Reads(M)	Total Clean Reads(M)	Total Clean Bases(Gb)	Clean Reads Q20(%)	Clean Reads Q30(%)	Clean Reads Ratio(%)
BEH_1	80.6	79.36	7.94	98.92	96.18	98.47
BEH_2	85.27	84.17	8.42	98.77	95.72	98.71
BEH_3	85.63	84.16	8.42	98.85	96.03	98.28
BEM_1	85.63	84.46	8.45	98.83	95.95	98.63
BEM_2	85.63	84.14	8.41	98.75	95.71	98.25
BEM_3	66.74	65.4	6.54	98.84	95.94	98
HB0h_1	85.63	84.13	8.41	98.81	95.84	98.24
HB0h_2	85.63	84.42	8.44	98.81	95.88	98.58
HB0h_3	77.8	76.27	7.63	98.88	96.08	98.03
HB12h_1	85.63	84.76	8.48	98.56	95.14	98.98
HB12h_2	85.63	84.44	8.44	98.59	95.23	98.6
HB12h_3	85.63	84.38	8.44	98.75	95.72	98.54
HB24h_1	85.63	84.18	8.42	98.66	95.45	98.3
HB24h_2	85.63	84.55	8.45	98.56	95.16	98.73
HB24h_3	85.63	84.57	8.46	98.52	95.02	98.75
HB36h_1	85.63	84.79	8.48	98.63	95.51	99.01
HB36h_2	85.63	84.6	8.46	98.56	95.28	98.8
HB36h_3	85.63	84.49	8.45	98.42	94.93	98.66
HB72h_1	88.08	86.14	8.61	98.86	96.05	97.8
HB72h_2	85.63	84.16	8.42	98.92	96.18	98.28
HB72h_3	73.21	71.05	7.1	98.95	96.31	97.05
MB0h_1	77.02	75.62	7.56	98.97	96.34	98.19
MB0h_2	85.63	84.35	8.44	98.72	95.58	98.5
MB0h_3	85.63	84.17	8.42	98.68	95.5	98.29
MB12h_1	85.63	84.41	8.44	98.58	95.24	98.57
MB12h_2	85.63	84.44	8.44	98.81	95.88	98.6
MB12h_3	85.63	84.53	8.45	98.58	95.17	98.72
MB24h_1	85.63	84.6	8.46	98.57	95.17	98.8
MB24h_2	85.63	84.38	8.44	98.61	95.32	98.53
MB24h_3	88.08	86.28	8.63	98.62	95.31	97.96
MB36h_1	85.63	84.36	8.44	98.77	95.81	98.51
MB36h_2	85.63	84.23	8.42	98.81	95.87	98.36
MB36h_3	85.63	84.45	8.44	98.55	95.28	98.62
MB72h_1	85.63	84.33	8.43	98.81	95.87	98.47
MB72h_2	85.17	84.03	8.4	98.72	95.58	98.66
MB72h_3	85.63	84.4	8.44	98.65	95.43	98.56

## Sheet: Mapping Summary
Sample	Total Bases	Total Reads	Total Mapped Reads	Unique Mapped Reads
BEH_1	7936250200	79362502	70356092	20039672
BEH_2	8416835200	84168352	74872496	21825254
BEH_3	8416034200	84160342	68436594	20831464
BEM_1	8445835200	84458352	74583336	23648594
BEM_2	8413931400	84139314	69791392	22018342
BEM_3	6540389000	65403890	54375328	16314978
HB0h_1	8412955800	84129558	75463164	24365738
HB0h_2	8441984400	84419844	75644248	23295996
HB0h_3	7627288200	76272882	64578796	20735324
HB12h_1	8475599400	84755994	75539992	21554512
HB12h_2	8443856800	84438568	72973636	21229340
HB12h_3	8438349600	84383496	68276604	22099836
HB24h_1	8417676400	84176764	71077846	20596820
HB24h_2	8454580200	84545802	74422650	21961898
HB24h_3	8456517200	84565172	74034536	21810402
HB36h_1	8478863200	84788632	76883696	22165696
HB36h_2	8460350600	84603506	76823368	21179928
HB36h_3	8448735600	84487356	76179304	21150978
HB72h_1	8614145600	86141456	67683322	21877340
HB72h_2	8415829000	84158290	72387188	23939052
HB72h_3	7104916600	71049166	56719126	17713824
MB0h_1	7562273800	75622738	64682482	19712464
MB0h_2	8435080400	84350804	75716972	23037932
MB0h_3	8417312200	84173122	71621904	21811516
MB12h_1	8441324600	84413246	74525424	21572872
MB12h_2	8443543400	84435434	75792938	23765178
MB12h_3	8453408400	84534084	73932930	21540000
MB24h_1	8460403000	84604030	74408172	20803228
MB24h_2	8437666200	84376662	73833054	20754416
MB24h_3	8628181400	86281814	70391042	22001976
MB36h_1	8435730400	84357304	75558092	21352966
MB36h_2	8422825200	84228252	74265318	21466798
MB36h_3	8444929200	84449292	75738558	20642616
MB72h_1	8432731000	84327310	74483204	22756494
MB72h_2	8403019600	84030196	74637524	23756642
MB72h_3	8440130200	84401302	74300088	24075540

## Sheet: assembly_trinity.stat
Sample	Total Number	Total Length	Mean Length	N50	N70	N90	GC(%)
BEH_1	71518	44562213	623	1065	552	242	46.41
BEH_2	84825	51965126	612	1075	519	236	45.93
BEH_3	144423	68185217	472	640	346	214	47.18
BEM_1	80020	48747297	609	1058	511	235	46.09
BEM_2	125616	59751225	475	653	350	215	46.9
BEM_3	105488	50307566	476	669	353	214	47.91
HB0h_1	49514	36926176	745	1240	742	290	46.94
HB0h_2	60265	40420236	670	1145	625	258	46.55
HB0h_3	106047	55269646	521	803	399	220	45.6
HB12h_1	77329	46334944	599	1016	507	236	46.26
HB12h_2	97547	51786671	530	844	404	220	46.03
HB12h_3	153238	68650562	447	573	325	210	46.32
HB24h_1	103075	51387187	498	729	369	217	47.74
HB24h_2	80969	47515287	586	986	481	233	46.43
HB24h_3	89393	51279912	573	953	455	228	46.25
HB36h_1	54475	38260657	702	1184	673	272	47.18
HB36h_2	56552	39485525	698	1190	664	268	47.14
HB36h_3	62104	40849837	657	1124	597	253	47.16
HB72h_1	138590	65130976	469	629	349	215	48.7
HB72h_2	109361	59580409	544	857	425	225	46.36
HB72h_3	125890	58852619	467	630	348	215	47
MB0h_1	97463	52780945	541	853	421	223	45.85
MB0h_2	58989	40582784	687	1188	644	262	46.71
MB0h_3	104927	53791479	512	779	383	218	46.65
MB12h_1	78770	46187551	586	981	483	233	46.26
MB12h_2	61978	42851982	691	1199	649	263	46.93
MB12h_3	81667	46484376	569	945	469	228	46.52
MB24h_1	91610	51509051	562	918	445	227	46.01
MB24h_2	88420	48722113	551	891	430	225	46.26
MB24h_3	129448	61638219	476	643	354	215	47.96
MB36h_1	64778	42897048	662	1164	597	252	46.79
MB36h_2	79987	47366493	592	961	479	238	46.65
MB36h_3	68627	43189730	629	1064	535	247	46.77
MB72h_1	85893	50662181	589	994	480	233	45.96
MB72h_2	82451	50479982	612	1062	515	236	46.11
MB72h_3	75085	45784409	609	1053	519	237	46.52
