# Supplementary material for: Transcriptome Analysis Reveals that Exogenous Melatonin Confers Lilium Disease Resistance to Botrytis elliptica
Source: Front Genet. 2022 Jun 14;13:892674. doi: 10.3389/fgene.2022.892674 (PMC9237519; doi:10.3389/fgene.2022.892674)
Supplement: Supplementary file 9 [file Table5.XLSX]

## Sheet: MB-HB
pathway	ID	MB-HB0h	MB-HB12h	MB-HB24h	MB-HB36h	MB-HB72h
Glycolysis / Gluconeogenesis	ko00010					131/1029
Pentose phosphate pathway	ko00030					57/425
Fructose and mannose metabolism	ko00051					63/516
Fatty acid biosynthesis	ko00061				59/386
Fatty acid elongation	ko00062				48/211
Cutin, suberine and wax biosynthesis	ko00073				38/178
Photosynthesis	ko00195				108/261	52/261
Photosynthesis - antenna proteins	ko00196				55/63
Purine metabolism	ko00230	5/2670				278/2670
Pyrimidine metabolism	ko00240	4/2335
Histidine metabolism	ko00340					26/194
Benzoxazinoid biosynthesis	ko00402				6/12	6/12
Cyanoamino acid metabolism	ko00460			4/791	186/791
Glutathione metabolism	ko00480				114/699
Starch and sucrose metabolism	ko00500				355/1738
N-Glycan biosynthesis	ko00510		2/321
Other glycan degradation	ko00511				75/466
Other types of O-glycan biosynthesis	ko00514				42/142
Mannose type O-glycan biosynthesis	ko00515				12/41
Glycosaminoglycan degradation	ko00531				46/196
Glycerolipid metabolism	ko00561				160/697
Glycosylphosphatidylinositol (GPI)-anchor biosynthesis	ko00563				42/212
Arachidonic acid metabolism	ko00590				74/302
Linoleic acid metabolism	ko00591				87/364	82/364
alpha-Linolenic acid metabolism	ko00592				74/353
Sphingolipid metabolism	ko00600				61/399
Glycosphingolipid biosynthesis - ganglio series	ko00604				38/178
Pyruvate metabolism	ko00620					122/910
Glyoxylate and dicarboxylate metabolism	ko00630			6/876		135/876
Carbon fixation in photosynthetic organisms	ko00710				103/576	90/576
Nicotinate and nicotinamide metabolism	ko00760					125/1022
Biotin metabolism	ko00780				47/241
Porphyrin and chlorophyll metabolism	ko00860				98/334	62/334
Indole alkaloid biosynthesis	ko00901				74/181
Diterpenoid biosynthesis	ko00904				48/273
Brassinosteroid biosynthesis	ko00905				18/71
Carotenoid biosynthesis	ko00906				84/298
Zeatin biosynthesis	ko00908				43/148
Phenylpropanoid biosynthesis	ko00940			9/2554	437/2554
Flavonoid biosynthesis	ko00941				120/415
Anthocyanin biosynthesis	ko00942				8/23
Isoflavonoid biosynthesis	ko00943				33/106
Flavone and flavonol biosynthesis	ko00944				61/148	22/148
Stilbenoid, diarylheptanoid and gingerol biosynthesis	ko00945			2/196	47/196	37/196
Isoquinoline alkaloid biosynthesis	ko00950				62/339
Biosynthesis of unsaturated fatty acids	ko01040				56/329
Metabolic pathways	ko01100				2768/20176	1987/20176
Biosynthesis of secondary metabolites	ko01110				1621/10207
Carbon metabolism	ko01200					278/2336
Fatty acid metabolism	ko01212				98/645
Ribosome	ko03010				260/1720
RNA degradation	ko03018			6/1153
RNA polymerase	ko03020	4/1571
MAPK signaling pathway - plant	ko04016				293/1753
Plant hormone signal transduction	ko04075				348/1683
SNARE interactions in vesicular transport	ko04130		1/118
Peroxisome	ko04146					94/805
Circadian rhythm - plant	ko04712				118/678

## Sheet: MB
#Pathway	Pathway ID	MB12h-MB0h	MB24h-MB0h	MB36h-MB0h	MB72h-MB0h		MB12h-MB0h	MB24h-MB12h	MB36h-MB24h	MB72h-MB36h
Glycolysis / Gluconeogenesis	ko00010			267/1029	56/1029				292/1029	283/1029
Pentose phosphate pathway	ko00030			108/425					119/425	134/425
Pentose and glucuronate interconversions	ko00040	20/1278	49/1278		67/1278		20/1278
Galactose metabolism	ko00052							8/1185
Fatty acid elongation	ko00062	5/211					5/211		63/211
Cutin, suberine and wax biosynthesis	ko00073	5/178		56/178	13/178		5/178	3/178	59/178
Ubiquinone and other terpenoid-quinone biosynthesis	ko00130		24/360	95/360
Photosynthesis	ko00195		40/261	124/261				4/261		121/261
Photosynthesis - antenna proteins	ko00196		8/63	57/63	10/63				35/63	53/63
Purine metabolism	ko00230	29/2670					29/2670
Caffeine metabolism	ko00232	5/77		39/77			5/77		27/77	36/77
Pyrimidine metabolism	ko00240	28/2335			114/2335		28/2335
Cysteine and methionine metabolism	ko00270	13/931					13/931
Tyrosine metabolism	ko00350	33/541	43/541	135/541			33/541			162/541
Tryptophan metabolism	ko00380	10/550	28/550	138/550			10/550	8/550
Benzoxazinoid biosynthesis	ko00402			6/12	3/12				10/12	6/12
Cyanoamino acid metabolism	ko00460	13/791		245/791	49/791		13/791		235/791
Glutathione metabolism	ko00480	17/699	33/699	203/699			17/699		224/699	216/699
Starch and sucrose metabolism	ko00500			492/1738	132/1738			10/1738	542/1738	480/1738
Other glycan degradation	ko00511							8/466		135/466
Other types of O-glycan biosynthesis	ko00514			47/142	14/142				54/142	58/142
Mannose type O-glycan biosynthesis	ko00515		6/41	16/41	7/41				20/41	15/41
Glycosaminoglycan degradation	ko00531			66/196					71/196	82/196
Glycerolipid metabolism	ko00561	10/697		211/697	65/697		10/697		216/697
Glycosylphosphatidylinositol (GPI)-anchor biosynthesis	ko00563			58/212	19/212				63/212
Glycerophospholipid metabolism	ko00564			155/646						187/646
Arachidonic acid metabolism	ko00590		16/302	117/302					125/302	117/302
Linoleic acid metabolism	ko00591	7/364	23/364	155/364			7/364		175/364	137/364
alpha-Linolenic acid metabolism	ko00592			122/353					132/353	134/353
Sphingolipid metabolism	ko00600			109/399					117/399	129/399
Glycosphingolipid biosynthesis - globo and isoglobo series	ko00603								27/82
Glycosphingolipid biosynthesis - ganglio series	ko00604			56/178					60/178	72/178
Glyoxylate and dicarboxylate metabolism	ko00630		56/876	209/876				11/876	242/876	223/876
Carbon fixation in photosynthetic organisms	ko00710		41/576	181/576	37/576				184/576	202/576
Thiamine metabolism	ko00730									59/192
Vitamin B6 metabolism	ko00750		12/134	47/134						51/134
Biotin metabolism	ko00780			65/241
Porphyrin and chlorophyll metabolism	ko00860		29/334	103/334					99/334	109/334
Indole alkaloid biosynthesis	ko00901	8/181	10/181	80/181	27/181		8/181		78/181
Diterpenoid biosynthesis	ko00904	10/273	18/273	76/273			10/273	3/273
Brassinosteroid biosynthesis	ko00905		5/71	27/71	9/71					27/71
Carotenoid biosynthesis	ko00906		36/298	110/298					102/298	108/298
Zeatin biosynthesis	ko00908	6/148	14/148	52/148			6/148			62/148
Nitrogen metabolism	ko00910		19/236
Sulfur metabolism	ko00920							17/575
Phenylpropanoid biosynthesis	ko00940	40/2554	108/2554	676/2554	138/2554		40/2554		696/2554	632/2554
Flavonoid biosynthesis	ko00941	15/415	26/415	183/415	39/415		15/415	6/415	203/415	188/415
Anthocyanin biosynthesis	ko00942	2/23	3/23	15/23			2/23		11/23	11/23
Isoflavonoid biosynthesis	ko00943	6/106	13/106	46/106	9/106		6/106	3/106	40/106	51/106
Flavone and flavonol biosynthesis	ko00944	11/148	23/148	95/148	17/148		11/148	3/148	85/148	83/148
Stilbenoid, diarylheptanoid and gingerol biosynthesis	ko00945	11/196	15/196	82/196	13/196		11/196	3/196	94/196	59/196
Isoquinoline alkaloid biosynthesis	ko00950	15/339	28/339				15/339			106/339
Biosynthesis of unsaturated fatty acids	ko01040			89/329					104/329	89/329
Metabolic pathways	ko01100	183/20176	665/20176	4679/20176	837/20176		183/20176		5007/20176	5000/20176
Biosynthesis of secondary metabolites	ko01110	118/10207	417/10207	2570/10207			118/10207	43/10207	2671/10207	2696/10207
Carbon metabolism	ko01200		85/2336	538/2336				12/2336	606/2336	595/2336
RNA polymerase	ko03020						28/1571
Ribosome	ko03010				99/1720
RNA polymerase	ko03020	28/1571			100/1571
MAPK signaling pathway - plant	ko04016	48/1753	119/1753	503/1753	85/1753		48/1753	11/1753	494/1753	555/1753
Phosphatidylinositol signaling system	ko04070			136/542						144/542
Plant hormone signal transduction	ko04075	29/1683	91/1683	572/1683	138/1683		29/1683		511/1683	495/1683
Autophagy - other	ko04136								80/271
Peroxisome	ko04146			191/805				7/805	246/805
Plant-pathogen interaction	ko04626	26/1774			84/1774		26/1774		457/1774	497/1774
Circadian rhythm - plant	ko04712	11/678	33/678	169/678	61/678		11/678	10/678	201/678	241/678

## Sheet: HB
Pathway	Pathway ID	HB12h-HB0h	HB24h-HB0h	HB36h-HB0h	HB72h-HB0h		HB12h-HB0h	HB24h-HB12h	HB36h-HB24h	HB72h-HB36h
Glycolysis / Gluconeogenesis	ko00010			160/1029	21/1029				213/1029	336/1029
Citrate cycle (TCA cycle)	ko00020			68/588	10/588					171/588
Pentose phosphate pathway	ko00030		43/425	67/425					96/425	137/425
Pentose and glucuronate interconversions	ko00040	34/1278		134/1278			34/1278		211/1278
Fructose and mannose metabolism	ko00051			77/516					102/516	144/516
Cutin, suberine and wax biosynthesis	ko00073	11/178	20/178				11/178	21/178	36/178
Ubiquinone and other terpenoid-quinone biosynthesis	ko00130		41/360
Galactose metabolism	ko00052									322/1185
Fatty acid elongation	ko00062								39/211
Ubiquinone and other terpenoid-quinone biosynthesis	ko00130							33/360		102/360
Oxidative phosphorylation	ko00190				14/1091					321/1091
Photosynthesis	ko00195		78/261					56/261	98/261	108/261
Photosynthesis - antenna proteins	ko00196		31/63					24/63	39/63	30/63
Arginine biosynthesis	ko00220									111/365
Caffeine metabolism	ko00232	9/77	27/77	33/77			9/77		18/77	38/77
Lysine biosynthesis	ko00300									40/116
Tyrosine metabolism	ko00350	31/541	62/541	83/541			31/541		92/541	165/541
Phenylalanine metabolism	ko00360		53/576	79/576						183/576
Tryptophan metabolism	ko00380	22/550	69/550	63/550			22/550			155/550
Benzoxazinoid biosynthesis	ko00402		3/12	4/12
Selenocompound metabolism	ko00450				10/321
Cyanoamino acid metabolism	ko00460	27/791	93/791		16/791		27/791	97/791	134/791
Glutathione metabolism	ko00480		91/699	117/699	10/699			59/699	167/699	216/699
Starch and sucrose metabolism	ko00500	51/1738	184/1738	204/1738	20/1738		51/1738	180/1738	367/1738	462/1738
Other glycan degradation	ko00511	17/466					17/466	39/466
Other types of O-glycan biosynthesis	ko00514		20/142	24/142
Mannose type O-glycan biosynthesis	ko00515			10/41						17/41
Amino sugar and nucleotide sugar metabolism	ko00520	41/1704		180/1704			41/1704			466/1704
Glycosaminoglycan degradation	ko00531	16/196		29/196			16/196	23/196	38/196
Glycerolipid metabolism	ko00561	31/697	70/697		21/697		31/697	90/697	135/697
Inositol phosphate metabolism	ko00562			54/481
Glycosylphosphatidylinositol (GPI)-anchor biosynthesis	ko00563	9/212	22/212				9/212	25/212
Glycerophospholipid metabolism	ko00564								116/646
Arachidonic acid metabolism	ko00590		50/302	71/302				23/302	71/302	86/302
Linoleic acid metabolism	ko00591	20/364	77/364	111/364			20/364		111/364	154/364
alpha-Linolenic acid metabolism	ko00592	11/353	45/353	85/353			11/353			126/353
Sphingolipid metabolism	ko00600	18/399					18/399
Glycosphingolipid biosynthesis - ganglio series	ko00604	15/178		25/178			15/178	21/178		38/82
Pyruvate metabolism	ko00620									255/910
Glyoxylate and dicarboxylate metabolism	ko00630		87/876					64/876	155/876	278/876
Propanoate metabolism	ko00640									129/459
One carbon pool by folate	ko00670									54/182
Carbon fixation in photosynthetic organisms	ko00710		82/576	102/576	11/576			42/576	154/576	204/576
Riboflavin metabolism	ko00740								62/252
Vitamin B6 metabolism	ko00750		18/134	27/134				14/134	43/134	46/134
Porphyrin and chlorophyll metabolism	ko00860		56/334					50/334	88/334	99/334
Indole alkaloid biosynthesis	ko00901	22/181	30/181				22/181	57/181	41/181
Monoterpenoid biosynthesis	ko00902			8/33					11/33
Diterpenoid biosynthesis	ko00904		27/273	36/273				23/273
Brassinosteroid biosynthesis	ko00905	5/71	10/71	14/71			5/71
Carotenoid biosynthesis	ko00906		70/298	42/298				34/298	95/298	89/298
Zeatin biosynthesis	ko00908	12/148	35/148	28/148			12/148		40/148
Nitrogen metabolism	ko00910							20/236	47/236
Phenylpropanoid biosynthesis	ko00940	89/2554	329/2554	367/2554	27/2554		89/2554	194/2554	436/2554
Flavonoid biosynthesis	ko00941	31/415	85/415	120/415			31/415	43/415	133/415	168/415
Anthocyanin biosynthesis	ko00942	3/23	5/23	6/23	2/23		3/23	4/23	7/23
Isoflavonoid biosynthesis	ko00943	9/106	34/106	28/106			9/106		29/106	35/106
Flavone and flavonol biosynthesis	ko00944	10/148	47/148	60/148	4/148		10/148		48/148	60/148
Stilbenoid, diarylheptanoid and gingerol biosynthesis	ko00945	16/196	37/196	57/196			16/196		69/196	94/196
Isoquinoline alkaloid biosynthesis	ko00950	19/339	46/339	52/339			19/339		61/339	111/339
Metabolic pathways	ko01100	406/20176	1643/20176	2153/20176			406/20176	1117/20176	3139/20176	5268/20176
Biosynthesis of secondary metabolites	ko01110	237/10207	1037/10207	1280/10207			237/10207	650/10207	1801/10207	2711/10207
Carbon metabolism	ko01200			279/2336	28/2336				425/2336	727/2336
Biosynthesis of amino acids	ko01230			267/2318						653/2318
Ribosome	ko03010				54/1720
RNA polymerase	ko03020	40/1571	143/1571				40/1571
MAPK signaling pathway - plant	ko04016	92/1753	252/1753	275/1753	20/1753		92/1753	128/1753	313/1753	506/1753
Plant hormone signal transduction	ko04075	69/1683	276/1683	251/1683			69/1683	136/1683	285/1683
Peroxisome	ko04146								130/805	251/805
Plant-pathogen interaction	ko04626	49/1774	147/1774	210/1774	20/1774		49/1774		284/1774	486/1774
Circadian rhythm - plant	ko04712	31/678	72/678	84/678			31/678	51/678	135/678

## Sheet: BEMVSBEH
Pathway	Gene_number	Backgroud_gene_number	Pvalue	Qvalue
Circadian rhythm - plant	10	678	3.25938e-08	1.73e-06
Glycerolipid metabolism	8	697	5.19423e-06	0.000138
Sphingolipid metabolism	6	399	1.84101e-05	0.000325
Glycosphingolipid biosynthesis - ganglio series	4	178	0.000105799	0.0012
Indole alkaloid biosynthesis	4	181	0.000112828	0.0012
Glycosaminoglycan degradation	4	196	0.000153148	0.00135
Phenylpropanoid biosynthesis	11	2554	0.000690246	0.00493
Cyanoamino acid metabolism	6	791	0.000744706	0.00493
Starch and sucrose metabolism	8	1738	0.00252111	0.0148
Other glycan degradation	4	466	0.00377471	0.02
Galactose metabolism	6	1185	0.00554397	0.0267
Cutin, suberine and wax biosynthesis	2	178	0.0243669	0.108
